# Supplementary material for: Genome-wide analysis of a collective grave from Mentesh Tepe provides insight into the population structure of early neolithic population in the South Caucasus
Source: Commun Biol. 2023 Mar 25;6:319. doi: 10.1038/s42003-023-04681-w (PMC10039893; doi:10.1038/s42003-023-04681-w)
Supplement: Supplementary file 4 — Supplementary Data 1 [file 42003_2023_4681_MOESM4_ESM.xlsx]

## Sheet: Feuil1
Label	Structure	Ind/BCF	Source	C14 Lab. N°	Conventional age BP	Calibrated dates BC (2 s)	Endo-DNA	Biological Sex	Mt haplogroup	Y haplogroup	Coverage	Contamination (ANGSD)	Contamination (Schmutzi)	#SNPs on 1240k
MTT01	342	1	Skourtianoti et al	﻿Sac A 41508/Gif-13016	﻿7010 ± 45			female	U7	-	-	-	-	-
				﻿MAMS-40333	﻿6802 ± 23	﻿5717-5670						-
MT2	342	2	-				PCR negative	-	-	-	-	-	-	-
MT3	342	3	-	Beta-345514	6800 ± 40	5741 - 5631	0.13%	female	-	-	-	-	-	-
MT4	342	4	-				0.22%	male	-	-	-	-	-	-
MT5	342	5	-				PCR negative	-	-	-	-	-	-	-
MT6	342	6	-				PCR negative	-	-	-	-	-	-	-
MT7	342	7	our data				1.86%	female	K1	-	0.05	-	0.001	61151
MT11	342	11	-				PCR negative	-	-	-	-	-	-	-
MT12	342	12	-				0.07%	-	-	-	-	-	-	-
MT13	342	13	-				0.02%	-	-	-	-	-	-	-
MT14	342	14	-				PCR negative	-	-	-	-	-	-	-
MT15	342	15	-				1.09%	female	-	-	-	-	-	-
MT16	342	16	-				PCR negative	-	-	-	-	-	-	-
MT17	342	17	-				0.09%	-	-	-	-	-	-	-
MT19	342	19	-				0.01%	-	-	-	-	-	-	-
MT20	342	20	-				PCR negative	-	-	-	-	-	-	-
MT21	342	21	-				PCR negative	-	-	-	-	-	-	-
MT22	342	22	-				PCR negative	-	-	-	-	-	-	-
MT23	342	23	our data				2.37%	male	U1a1	J2b	0.2	0.015	0.001	205055
MT26	342	26	our data				4.57%	male	U1a1	J2b	0.11	0.000006	0.02	123374
MT28	342	28	our data				0.27%	male	-	-	-	-	-	-
MT31	342	31	-	Poz-68641	6930 ± 40	5899 - 5726	0.01%	-	-	-	-	-	-	-
MT32	342	32	-				0.00%	-	-	-	-	-	-	-
MT33	342	33	-				PCR negative	-	-	-	-	-	-	-
