# Supplementary material for: Genome-wide analysis of a collective grave from Mentesh Tepe provides insight into the population structure of early neolithic population in the South Caucasus
Source: Commun Biol. 2023 Mar 25;6:319. doi: 10.1038/s42003-023-04681-w (PMC10039893; doi:10.1038/s42003-023-04681-w)
Supplement: Supplementary file 6 — Supplementary Data 3 [file 42003_2023_4681_MOESM6_ESM.xlsx]

## Sheet: MenteshGroup
Supp Data 3.A	D-statistic(Outgroup, PopY ; Mentesh as a group , PopZ)
Outgroup	PopY	MT	PopZ	D-stat	Z-score	ABBA	ABAB	#SNPs
Mbuti,DG	CHG	Mentesh	Polutepe_002	0.0084	1.408	11064	10879	229146
Mbuti,DG	EEHG	Mentesh	Polutepe_002	0.0004	0.066	10904	10895	228296
Mbuti,DG	Iran_GanjDareh_N	Mentesh	Polutepe_002	0.0087	1.635	10966	10776	228484
Mbuti,DG	PPN	Mentesh	Polutepe_002	0.001	0.155	8663	8646	182028
Mbuti,DG	Latvia_HG	Mentesh	Polutepe_002	0.005	1.002	11013	10904	228786
Mbuti,DG	Serbia_Mesolithic_IronGates	Mentesh	Polutepe_002	0.002	0.395	11008	10965	229164
Mbuti,DG	Greece_Peloponnese_N	Mentesh	Polutepe_002	0.0049	0.927	11120	11011	228598
Mbuti,DG	Barcin_N	Mentesh	Polutepe_002	-0.0017	-0.371	11060	11097	229170
Mbuti,DG	WSHG	Mentesh	Polutepe_002	0.0039	0.617	10521	10440	219823
Mbuti,DG	Iran_LN_SehGabi	Mentesh	Polutepe_002	0.0048	0.569	6679	6615	140377
Mbuti,DG	Israel_C	Mentesh	Polutepe_002	-0.0018	-0.374	10967	11006	228647
Mbuti,DG	Iberia_HG_published	Mentesh	Polutepe_002	0.0094	1.066	5944	5833	123602
Mbuti,DG	Serbia_EN	Mentesh	Polutepe_002	-0.0004	-0.077	10990	11000	227264
Mbuti,DG	Anatolia_Epipaleolithic	Mentesh	Polutepe_002	-0.0031	-0.407	9650	9710	200663
Mbuti,DG	Russia_Caucasus_Eneolithic	Mentesh	Polutepe_002	0.0021	0.27	9136	9098	190285
Mbuti,DG	Armenia_C	Mentesh	Polutepe_002	0.0016	0.299	10971	10936	227259
Mbuti,DG	Caucasus_lowlands_LC	Mentesh	Polutepe_002	-0.0021	-0.2	3604	3620	75522
Mbuti,DG	Polutepe_002	Mentesh	CHG	-0.0193	-2.77	11064	11499	229146
Mbuti,DG	EEHG	Mentesh	CHG	0.015	3.106	20229	19632	404473
Mbuti,DG	Iran_GanjDareh_N	Mentesh	CHG	0.015	3.659	19855	19270	398352
Mbuti,DG	PPN	Mentesh	CHG	-0.046	-9.814	13305	14589	285630
Mbuti,DG	Latvia_HG	Mentesh	CHG	-0.0069	-1.722	19560	19831	400764
Mbuti,DG	Serbia_Mesolithic_IronGates	Mentesh	CHG	-0.0073	-1.869	19871	20163	406799
Mbuti,DG	Greece_Peloponnese_N	Mentesh	CHG	-0.0303	-7.595	19258	20462	400351
Mbuti,DG	Barcin_N	Mentesh	CHG	-0.0346	-9.472	19406	20798	407220
Mbuti,DG	WSHG	Mentesh	CHG	0.0053	1.057	17567	17382	355916
Mbuti,DG	Iran_LN_SehGabi	Mentesh	CHG	0.0143	2.154	10593	10295	215156
Mbuti,DG	Israel_C	Mentesh	CHG	-0.0385	-10.581	18908	20421	399605
Mbuti,DG	Iberia_HG_published	Mentesh	CHG	0.0005	0.068	9298	9290	189799
Mbuti,DG	Serbia_EN	Mentesh	CHG	-0.0314	-6.803	18971	20201	395841
Mbuti,DG	Anatolia_Epipaleolithic	Mentesh	CHG	-0.0314	-5.444	16019	17059	334490
Mbuti,DG	Russia_Caucasus_Eneolithic	Mentesh	CHG	0.0303	4.819	14913	14036	292764
Mbuti,DG	Armenia_C	Mentesh	CHG	-0.0082	-2.018	19257	19576	393506
Mbuti,DG	Caucasus_lowlands_LC	Mentesh	CHG	-0.0307	-3.336	4898	5208	103570
Mbuti,DG	CHG	Mentesh	Caucasus_lowlands_LC	-0.002	-0.234	4898	4917	103570
Mbuti,DG	EEHG	Mentesh	Caucasus_lowlands_LC	-0.0062	-0.746	4906	4968	103232
Mbuti,DG	Iran_GanjDareh_N	Mentesh	Caucasus_lowlands_LC	0.0052	0.722	4941	4891	103244
Mbuti,DG	PPN	Mentesh	Caucasus_lowlands_LC	-0.0018	-0.215	3931	3946	83361
Mbuti,DG	Latvia_HG	Mentesh	Caucasus_lowlands_LC	-0.0017	-0.262	4917	4934	103356
Mbuti,DG	Serbia_Mesolithic_IronGates	Mentesh	Caucasus_lowlands_LC	-0.0033	-0.521	4927	4959	103571
Mbuti,DG	Greece_Peloponnese_N	Mentesh	Caucasus_lowlands_LC	0.0026	0.38	4994	4968	103347
Mbuti,DG	Barcin_N	Mentesh	Caucasus_lowlands_LC	0.0002	0.036	4987	4985	103574
Mbuti,DG	WSHG	Mentesh	Caucasus_lowlands_LC	-0.0095	-1.135	4650	4739	99040
Mbuti,DG	Iran_LN_SehGabi	Mentesh	Caucasus_lowlands_LC	-0.0134	-1.231	3010	3091	65113
Mbuti,DG	Israel_C	Mentesh	Caucasus_lowlands_LC	0.0025	0.408	4959	4935	103325
Mbuti,DG	Iberia_HG_published	Mentesh	Caucasus_lowlands_LC	-0.0164	-1.368	2632	2720	57174
Mbuti,DG	Serbia_EN	Mentesh	Caucasus_lowlands_LC	-0.001	-0.138	4962	4973	102783
Mbuti,DG	Anatolia_Epipaleolithic	Mentesh	Caucasus_lowlands_LC	-0.0098	-0.947	4375	4462	91177
Mbuti,DG	Russia_Caucasus_Eneolithic	Mentesh	Caucasus_lowlands_LC	-0.0036	-0.355	4135	4165	86860
Mbuti,DG	Armenia_C	Mentesh	Caucasus_lowlands_LC	-0.0002	-0.033	4935	4937	102768
Mbuti,DG	Belgium_UP_GoyetQ-2_published	Mentesh	Polutepe_002	-0.0013	-0.07	921	923	19717
Mbuti,DG	Italy_North_Villabruna_HG	Mentesh	Russia_Caucasus_Eneolithic	0.0036	0.52	13639	13540	280610
Mbuti,DG	Italy_North_Villabruna_HG	Mentesh	Armenia_C	0.0113	2.284	17977	17575	364718
Mbuti,DG	Italy_North_Villabruna_HG	Mentesh	Caucasus_lowlands_LC	-0.0015	-0.162	4796	4811	100678
Mbuti,DG	Italy_North_Villabruna_HG	Mentesh	CHG	-0.01	-1.762	18117	18484	372313
Mbuti,DG	Italy_North_Villabruna_HG	Mentesh	Polutepe_002	0.0009	0.123	10645	10626	222179
Mbuti,DG	IRQ_Nemrik9_PPN	Mentesh	Russia_Caucasus_Eneolithic	-0.0029	-0.33	5037	5066	104088
Mbuti,DG	IRQ_Nemrik9_PPN	Mentesh	Armenia_C	-0.0126	-1.866	6407	6570	134331
Mbuti,DG	IRQ_Nemrik9_PPN	Mentesh	Caucasus_lowlands_LC	0.0068	0.498	1913	1887	39547
Mbuti,DG	IRQ_Nemrik9_PPN	Mentesh	CHG	-0.0129	-1.744	6536	6707	136850
Mbuti,DG	IRQ_Nemrik9_PPN	Mentesh	Polutepe_002	-0.0017	-0.171	3955	3968	83529
Mbuti,DG	ARM_Aknashen_N	Mentesh	Russia_Caucasus_Eneolithic	-0.0008	-0.083	4535	4543	92521
Mbuti,DG	ARM_Aknashen_N	Mentesh	Armenia_C	-0.006	-0.835	5361	5426	110876
Mbuti,DG	ARM_Aknashen_N	Mentesh	Caucasus_lowlands_LC	-0.0138	-0.931	1680	1727	35700
Mbuti,DG	ARM_Aknashen_N	Mentesh	CHG	-0.007	-0.81	5463	5540	111736
Mbuti,DG	ARM_Aknashen_N	Mentesh	Polutepe_002	-0.0017	-0.157	3663	3675	76895
Mbuti,DG	ARM_Masis_Blur_N	Mentesh	Russia_Caucasus_Eneolithic	-0.0213	-2.042	4153	4334	86295
Mbuti,DG	ARM_Masis_Blur_N	Mentesh	Armenia_C	-0.0128	-1.724	5032	5163	104032
Mbuti,DG	ARM_Masis_Blur_N	Mentesh	Caucasus_lowlands_LC	-0.0009	-0.056	1606	1608	33353
Mbuti,DG	ARM_Masis_Blur_N	Mentesh	CHG	-0.0234	-2.687	5031	5272	104895
Mbuti,DG	ARM_Masis_Blur_N	Mentesh	Polutepe_002	0.0008	0.073	3404	3398	70824
Mbuti,DG	CHG	Mentesh	IRQ_Nemrik9_PPN	-0.0041	-0.577	6536	6591	136850
Mbuti,DG	EEHG	Mentesh	IRQ_Nemrik9_PPN	-0.015	-2.157	6433	6630	136276
Mbuti,DG	Iran_GanjDareh_N	Mentesh	IRQ_Nemrik9_PPN	0.01	1.59	6594	6464	135786
Mbuti,DG	PPN	Mentesh	IRQ_Nemrik9_PPN	-0.0083	-1.081	5026	5110	105101
Mbuti,DG	Latvia_HG	Mentesh	IRQ_Nemrik9_PPN	-0.0142	-2.439	6457	6644	136001
Mbuti,DG	Serbia_Mesolithic_IronGates	Mentesh	IRQ_Nemrik9_PPN	-0.0097	-1.657	6530	6658	136831
Mbuti,DG	Greece_Peloponnese_N	Mentesh	IRQ_Nemrik9_PPN	-0.0125	-2.154	6556	6722	136118
Mbuti,DG	Barcin_N	Mentesh	IRQ_Nemrik9_PPN	-0.0182	-3.447	6536	6779	136860
Mbuti,DG	WSHG	Mentesh	IRQ_Nemrik9_PPN	-0.0211	-2.89	5833	6085	124159
Mbuti,DG	Iran_LN_SehGabi	Mentesh	IRQ_Nemrik9_PPN	0.0081	0.832	3838	3776	79080
Mbuti,DG	Israel_C	Mentesh	IRQ_Nemrik9_PPN	-0.013	-2.282	6487	6658	135904
Mbuti,DG	Iberia_HG_published	Mentesh	IRQ_Nemrik9_PPN	0.0014	0.124	3324	3315	68651
Mbuti,DG	Serbia_EN	Mentesh	IRQ_Nemrik9_PPN	-0.0192	-2.771	6411	6661	134449
Mbuti,DG	Anatolia_Epipaleolithic	Mentesh	IRQ_Nemrik9_PPN	-0.0121	-1.408	5680	5820	117149
Mbuti,DG	Russia_Caucasus_Eneolithic	Mentesh	IRQ_Nemrik9_PPN	0.0023	0.251	5037	5013	104088
Mbuti,DG	Armenia_C	Mentesh	IRQ_Nemrik9_PPN	-0.0128	-2.06	6407	6573	134331
Mbuti,DG	Caucasus_lowlands_LC	Mentesh	IRQ_Nemrik9_PPN	-0.0122	-0.877	1913	1960	39547
Mbuti,DG	Polutepe_002	Mentesh	IRQ_Nemrik9_PPN	-0.0193	-1.878	3955	4110	83529
Mbuti,DG	Luxembourg_Loschbour_published,DG	Mentesh	IRQ_Nemrik9_PPN	-0.0154	-2.044	6420	6620	135626
Mbuti,DG	Belgium_UP_GoyetQ-2_published	Mentesh	IRQ_Nemrik9_PPN	0.0143	0.546	485	471	10352
Mbuti,DG	Italy_North_Villabruna_HG	Mentesh	IRQ_Nemrik9_PPN	-0.0116	-1.399	6126	6270	128816
Mbuti,DG	Russia_Caucasus_EBA_Yamnaya	Mentesh	IRQ_Nemrik9_PPN	-0.0161	-2.28	5736	5923	120639
Mbuti,DG	ARM_Aknashen_N	Mentesh	IRQ_Nemrik9_PPN	-0.0195	-1.469	1971	2049	41572
Mbuti,DG	ARM_Masis_Blur_N	Mentesh	IRQ_Nemrik9_PPN	-0.0255	-1.886	1901	2001	40161
Mbuti,DG	CHG	Mentesh	TUR_SE_Mardin_PPN	0.0121	1.272	3391	3310	68853
Mbuti,DG	EEHG	Mentesh	TUR_SE_Mardin_PPN	-0.0017	-0.183	3305	3316	68620
Mbuti,DG	Iran_GanjDareh_N	Mentesh	TUR_SE_Mardin_PPN	0.0207	2.54	3389	3251	68688
Mbuti,DG	PPN	Mentesh	TUR_SE_Mardin_PPN	0.0187	1.888	2800	2698	56805
Mbuti,DG	Latvia_HG	Mentesh	TUR_SE_Mardin_PPN	0.0094	1.248	3361	3298	68722
Mbuti,DG	Serbia_Mesolithic_IronGates	Mentesh	TUR_SE_Mardin_PPN	0.0071	0.965	3373	3325	68855
Mbuti,DG	Greece_Peloponnese_N	Mentesh	TUR_SE_Mardin_PPN	0.0038	0.489	3388	3362	68733
Mbuti,DG	Barcin_N	Mentesh	TUR_SE_Mardin_PPN	0.005	0.728	3392	3358	68860
Mbuti,DG	WSHG	Mentesh	TUR_SE_Mardin_PPN	0.0046	0.503	3178	3148	65588
Mbuti,DG	Iran_LN_SehGabi	Mentesh	TUR_SE_Mardin_PPN	0.0405	2.937	2164	1996	43467
Mbuti,DG	Israel_C	Mentesh	TUR_SE_Mardin_PPN	0.0094	1.328	3372	3309	68710
Mbuti,DG	Iberia_HG_published	Mentesh	TUR_SE_Mardin_PPN	0.0016	0.111	1837	1832	37776
Mbuti,DG	Serbia_EN	Mentesh	TUR_SE_Mardin_PPN	0.0069	0.776	3375	3328	68266
Mbuti,DG	Anatolia_Epipaleolithic	Mentesh	TUR_SE_Mardin_PPN	0.0192	1.633	3040	2926	60927
Mbuti,DG	Russia_Caucasus_Eneolithic	Mentesh	TUR_SE_Mardin_PPN	0.0133	1.132	2810	2736	57179
Mbuti,DG	Armenia_C	Mentesh	TUR_SE_Mardin_PPN	0.0089	1.124	3342	3283	68306
Mbuti,DG	Caucasus_lowlands_LC	Mentesh	TUR_SE_Mardin_PPN	0.0119	0.686	1155	1128	23460
Mbuti,DG	Polutepe_002	Mentesh	TUR_SE_Mardin_PPN	-0.0188	-1.445	2318	2406	48479
Mbuti,DG	Luxembourg_Loschbour_published,DG	Mentesh	TUR_SE_Mardin_PPN	-0.0047	-0.483	3276	3307	68156
Mbuti,DG	Belgium_UP_GoyetQ-2_published	Mentesh	TUR_SE_Mardin_PPN	0.1003	3.1	315	258	6010
Mbuti,DG	Italy_North_Villabruna_HG	Mentesh	TUR_SE_Mardin_PPN	0.0074	0.67	3224	3176	66650
Mbuti,DG	Russia_Caucasus_EBA_Yamnaya	Mentesh	TUR_SE_Mardin_PPN	0.0035	0.393	3134	3113	64300
Mbuti,DG	IRQ_Nemrik9_PPN	Mentesh	TUR_SE_Mardin_PPN	0.0157	0.963	1386	1343	28983
Mbuti,DG	ARM_Aknashen_N	Mentesh	TUR_SE_Mardin_PPN	-0.0201	-1.098	1121	1167	23769
Mbuti,DG	ARM_Masis_Blur_N	Mentesh	TUR_SE_Mardin_PPN	-0.0022	-0.124	1104	1109	22590
Mbuti,DG	CHG	Mentesh	IRQ_Shanidar_N	0.0071	0.597	2090	2060	42337
Mbuti,DG	EEHG	Mentesh	IRQ_Shanidar_N	-0.0128	-1.128	2042	2095	42198
Mbuti,DG	Iran_GanjDareh_N	Mentesh	IRQ_Shanidar_N	0.0195	1.898	2102	2022	42200
Mbuti,DG	PPN	Mentesh	IRQ_Shanidar_N	-0.0279	-2.13	1579	1669	33639
Mbuti,DG	Latvia_HG	Mentesh	IRQ_Shanidar_N	-0.0221	-2.408	2022	2113	42255
Mbuti,DG	Serbia_Mesolithic_IronGates	Mentesh	IRQ_Shanidar_N	-0.0267	-2.977	2022	2133	42341
Mbuti,DG	Greece_Peloponnese_N	Mentesh	IRQ_Shanidar_N	-0.0287	-2.937	2024	2144	42233
Mbuti,DG	Barcin_N	Mentesh	IRQ_Shanidar_N	-0.0325	-3.644	2024	2160	42341
Mbuti,DG	WSHG	Mentesh	IRQ_Shanidar_N	-0.0052	-0.458	1949	1970	40396
Mbuti,DG	Iran_LN_SehGabi	Mentesh	IRQ_Shanidar_N	0.0261	1.581	1315	1248	25996
Mbuti,DG	Israel_C	Mentesh	IRQ_Shanidar_N	-0.0267	-3.016	2021	2131	42238
Mbuti,DG	Iberia_HG_published	Mentesh	IRQ_Shanidar_N	0.0002	0.009	1133	1133	23026
Mbuti,DG	Serbia_EN	Mentesh	IRQ_Shanidar_N	-0.039	-3.554	1998	2161	41945
Mbuti,DG	Anatolia_Epipaleolithic	Mentesh	IRQ_Shanidar_N	-0.0276	-2.064	1785	1886	37068
Mbuti,DG	Russia_Caucasus_Eneolithic	Mentesh	IRQ_Shanidar_N	-0.0079	-0.541	1715	1742	34972
Mbuti,DG	Armenia_C	Mentesh	IRQ_Shanidar_N	-0.0119	-1.172	2033	2082	42012
Mbuti,DG	Caucasus_lowlands_LC	Mentesh	IRQ_Shanidar_N	-0.0748	-3.394	620	720	13821
Mbuti,DG	Polutepe_002	Mentesh	IRQ_Shanidar_N	-0.0057	-0.364	1458	1474	29487
Mbuti,DG	Luxembourg_Loschbour_published,DG	Mentesh	IRQ_Shanidar_N	-0.0361	-3.084	1971	2119	41886
Mbuti,DG	Belgium_UP_GoyetQ-2_published	Mentesh	IRQ_Shanidar_N	-0.046	-1.139	176	193	3663
Mbuti,DG	Italy_North_Villabruna_HG	Mentesh	IRQ_Shanidar_N	-0.0414	-3.144	1925	2092	40810
Mbuti,DG	Russia_Caucasus_EBA_Yamnaya	Mentesh	IRQ_Shanidar_N	-0.0095	-0.905	1907	1943	39237
Mbuti,DG	IRQ_Nemrik9_PPN	Mentesh	IRQ_Shanidar_N	-0.0198	-0.943	766	797	16071
Mbuti,DG	ARM_Aknashen_N	Mentesh	IRQ_Shanidar_N	-0.0377	-1.711	666	718	14185
Mbuti,DG	ARM_Masis_Blur_N	Mentesh	IRQ_Shanidar_N	-0.0335	-1.476	660	706	13300
Mbuti,DG	CHG	Mentesh	IRQ_Bestansur_PPN	-0.0214	-0.73	293	306	5991
Mbuti,DG	EEHG	Mentesh	IRQ_Bestansur_PPN	-0.0472	-1.655	285	313	5973
Mbuti,DG	Iran_GanjDareh_N	Mentesh	IRQ_Bestansur_PPN	0.0131	0.544	304	296	5978
Mbuti,DG	PPN	Mentesh	IRQ_Bestansur_PPN	-0.0646	-2.11	226	257	4942
Mbuti,DG	Latvia_HG	Mentesh	IRQ_Bestansur_PPN	-0.0416	-1.778	290	315	5977
Mbuti,DG	Serbia_Mesolithic_IronGates	Mentesh	IRQ_Bestansur_PPN	-0.0456	-2.019	289	317	5993
Mbuti,DG	Greece_Peloponnese_N	Mentesh	IRQ_Bestansur_PPN	-0.0702	-2.926	281	324	5979
Mbuti,DG	Barcin_N	Mentesh	IRQ_Bestansur_PPN	-0.0747	-3.634	280	326	5994
Mbuti,DG	WSHG	Mentesh	IRQ_Bestansur_PPN	-0.0222	-0.74	276	288	5671
Mbuti,DG	Iran_LN_SehGabi	Mentesh	IRQ_Bestansur_PPN	0.0095	0.227	181	177	3808
Mbuti,DG	Israel_C	Mentesh	IRQ_Bestansur_PPN	-0.06	-2.854	281	317	5977
Mbuti,DG	Iberia_HG_published	Mentesh	IRQ_Bestansur_PPN	-0.0633	-1.354	150	171	3360
Mbuti,DG	Serbia_EN	Mentesh	IRQ_Bestansur_PPN	-0.0403	-1.537	284	308	5942
Mbuti,DG	Anatolia_Epipaleolithic	Mentesh	IRQ_Bestansur_PPN	-0.0473	-1.32	252	277	5232
Mbuti,DG	Russia_Caucasus_Eneolithic	Mentesh	IRQ_Bestansur_PPN	-0.0612	-1.6	235	265	4978
Mbuti,DG	Armenia_C	Mentesh	IRQ_Bestansur_PPN	-0.0534	-2.158	283	314	5953
Mbuti,DG	Caucasus_lowlands_LC	Mentesh	IRQ_Bestansur_PPN	-0.0525	-0.848	95	106	2082
Mbuti,DG	Polutepe_002	Mentesh	IRQ_Bestansur_PPN	-0.0525	-1.382	193	214	4254
Mbuti,DG	Luxembourg_Loschbour_published,DG	Mentesh	IRQ_Bestansur_PPN	-0.0264	-0.889	284	300	5920
Mbuti,DG	Belgium_UP_GoyetQ-2_published	Mentesh	IRQ_Bestansur_PPN	0.1982	1.77	32	21	533
Mbuti,DG	Italy_North_Villabruna_HG	Mentesh	IRQ_Bestansur_PPN	-0.0227	-0.647	286	299	5797
Mbuti,DG	Russia_Caucasus_EBA_Yamnaya	Mentesh	IRQ_Bestansur_PPN	-0.0151	-0.519	280	289	5567
Mbuti,DG	IRQ_Nemrik9_PPN	Mentesh	IRQ_Bestansur_PPN	-0.1272	-2.519	108	140	2524
Mbuti,DG	ARM_Aknashen_N	Mentesh	IRQ_Bestansur_PPN	-0.0656	-1.2	105	120	2178
Mbuti,DG	ARM_Masis_Blur_N	Mentesh	IRQ_Bestansur_PPN	0.02	0.361	103	99	2019
Mbuti,DG	CHG	Mentesh	ARM_Aknashen_N	0.0151	1.796	5463	5301	111736
Mbuti,DG	EEHG	Mentesh	ARM_Aknashen_N	0.0129	1.583	5459	5319	111375
Mbuti,DG	Iran_GanjDareh_N	Mentesh	ARM_Aknashen_N	0.0119	1.655	5398	5272	111430
Mbuti,DG	PPN	Mentesh	ARM_Aknashen_N	0.002	0.252	4222	4205	88822
Mbuti,DG	Latvia_HG	Mentesh	ARM_Aknashen_N	-0.0027	-0.394	5359	5387	111611
Mbuti,DG	Serbia_Mesolithic_IronGates	Mentesh	ARM_Aknashen_N	-0.0076	-1.13	5330	5412	111744
Mbuti,DG	Greece_Peloponnese_N	Mentesh	ARM_Aknashen_N	0.003	0.433	5434	5401	111473
Mbuti,DG	Barcin_N	Mentesh	ARM_Aknashen_N	-0.0029	-0.46	5402	5434	111745
Mbuti,DG	WSHG	Mentesh	ARM_Aknashen_N	0.0028	0.338	5151	5122	107383
Mbuti,DG	Iran_LN_SehGabi	Mentesh	ARM_Aknashen_N	-0.0002	-0.014	3263	3264	68875
Mbuti,DG	Israel_C	Mentesh	ARM_Aknashen_N	-0.0087	-1.368	5331	5425	111548
Mbuti,DG	Iberia_HG_published	Mentesh	ARM_Aknashen_N	0.0013	0.113	2872	2865	60198
Mbuti,DG	Serbia_EN	Mentesh	ARM_Aknashen_N	-0.002	-0.262	5361	5382	110798
Mbuti,DG	Anatolia_Epipaleolithic	Mentesh	ARM_Aknashen_N	-0.0075	-0.74	4737	4809	97570
Mbuti,DG	Russia_Caucasus_Eneolithic	Mentesh	ARM_Aknashen_N	0.01	0.988	4535	4446	92521
Mbuti,DG	Armenia_C	Mentesh	ARM_Aknashen_N	-0.0004	-0.051	5361	5364	110876
Mbuti,DG	Caucasus_lowlands_LC	Mentesh	ARM_Aknashen_N	-0.0218	-1.471	1680	1755	35700
Mbuti,DG	Polutepe_002	Mentesh	ARM_Aknashen_N	-0.0063	-0.63	3663	3710	76895
Mbuti,DG	Luxembourg_Loschbour_published,DG	Mentesh	ARM_Aknashen_N	-0.0046	-0.528	5277	5326	110417
Mbuti,DG	Belgium_UP_GoyetQ-2_published	Mentesh	ARM_Aknashen_N	0.0269	0.97	464	439	9682
Mbuti,DG	Italy_North_Villabruna_HG	Mentesh	ARM_Aknashen_N	-0.0138	-1.503	5084	5226	108011
Mbuti,DG	Russia_Caucasus_EBA_Yamnaya	Mentesh	ARM_Aknashen_N	0.0019	0.254	5010	4991	103743
Mbuti,DG	IRQ_Nemrik9_PPN	Mentesh	ARM_Aknashen_N	-0.0172	-1.308	1971	2040	41572
Mbuti,DG	ARM_Masis_Blur_N	Mentesh	ARM_Aknashen_N	0.0016	0.109	1684	1678	34874
Mbuti,DG	CHG	Mentesh	ARM_Masis_Blur_N	0.0023	0.286	5031	5007	104895
Mbuti,DG	EEHG	Mentesh	ARM_Masis_Blur_N	0.0067	0.875	5054	4987	104559
Mbuti,DG	Iran_GanjDareh_N	Mentesh	ARM_Masis_Blur_N	0.0036	0.542	5040	5004	104611
Mbuti,DG	PPN	Mentesh	ARM_Masis_Blur_N	0.0028	0.335	4034	4011	83268
Mbuti,DG	Latvia_HG	Mentesh	ARM_Masis_Blur_N	0.008	1.218	5089	5008	104777
Mbuti,DG	Serbia_Mesolithic_IronGates	Mentesh	ARM_Masis_Blur_N	0.0101	1.586	5111	5009	104904
Mbuti,DG	Greece_Peloponnese_N	Mentesh	ARM_Masis_Blur_N	0.0065	0.944	5145	5078	104649
Mbuti,DG	Barcin_N	Mentesh	ARM_Masis_Blur_N	0.0049	0.83	5137	5086	104906
Mbuti,DG	WSHG	Mentesh	ARM_Masis_Blur_N	-0.0052	-0.652	4789	4839	100372
Mbuti,DG	Iran_LN_SehGabi	Mentesh	ARM_Masis_Blur_N	-0.0038	-0.332	3006	3029	64127
Mbuti,DG	Israel_C	Mentesh	ARM_Masis_Blur_N	0.0056	0.937	5093	5036	104713
Mbuti,DG	Iberia_HG_published	Mentesh	ARM_Masis_Blur_N	0.0057	0.492	2714	2683	56476
Mbuti,DG	Serbia_EN	Mentesh	ARM_Masis_Blur_N	0.0183	2.545	5183	4997	103993
Mbuti,DG	Anatolia_Epipaleolithic	Mentesh	ARM_Masis_Blur_N	0.0101	1.014	4499	4408	91748
Mbuti,DG	Russia_Caucasus_Eneolithic	Mentesh	ARM_Masis_Blur_N	-0.009	-0.922	4153	4229	86295
Mbuti,DG	Armenia_C	Mentesh	ARM_Masis_Blur_N	-0.0004	-0.052	5032	5035	104032
Mbuti,DG	Caucasus_lowlands_LC	Mentesh	ARM_Masis_Blur_N	0.0096	0.6	1606	1575	33353
Mbuti,DG	Polutepe_002	Mentesh	ARM_Masis_Blur_N	-0.0067	-0.609	3404	3449	70824
Mbuti,DG	Luxembourg_Loschbour_published,DG	Mentesh	ARM_Masis_Blur_N	-0.0052	-0.619	4966	5018	103782
Mbuti,DG	Belgium_UP_GoyetQ-2_published	Mentesh	ARM_Masis_Blur_N	0.0426	1.49	441	405	8837
Mbuti,DG	Italy_North_Villabruna_HG	Mentesh	ARM_Masis_Blur_N	0.007	0.725	4868	4800	101205
Mbuti,DG	Russia_Caucasus_EBA_Yamnaya	Mentesh	ARM_Masis_Blur_N	-0.0031	-0.403	4658	4687	96976
Mbuti,DG	IRQ_Nemrik9_PPN	Mentesh	ARM_Masis_Blur_N	-0.0129	-0.95	1901	1951	40161
Mbuti,DG	ARM_Aknashen_N	Mentesh	ARM_Masis_Blur_N	-0.0052	-0.345	1684	1701	34874
Mbuti,DG	Russia_Caucasus_EBA_Yamnaya	Mentesh	Barcin_N	-0.0087	-2.448	16205	16488	339914
Mbuti,DG	Russia_Caucasus_Eneolithic	Mentesh	Barcin_N	0.002	0.421	14190	14132	292789
Mbuti,DG	CHG	Mentesh	Barcin_N	-0.0071	-1.877	19406	19682	407220
Mbuti,DG	EEHG	Mentesh	Barcin_N	0.0149	3.758	19794	19214	404523
Mbuti,DG	Iran_GanjDareh_N	Mentesh	Barcin_N	-0.0138	-4.338	18788	19314	398402
Mbuti,DG	PPN	Mentesh	Barcin_N	0.0242	6.131	14126	13460	285662
Mbuti,DG	Latvia_HG	Mentesh	Barcin_N	0.0196	6.47	19739	18979	400813
Mbuti,DG	Serbia_Mesolithic_IronGates	Mentesh	Barcin_N	0.0247	8.146	20176	19204	406852
Mbuti,DG	Greece_Peloponnese_N	Mentesh	Barcin_N	0.0357	11.808	20356	18954	400401
Mbuti,DG	WSHG	Mentesh	Barcin_N	-0.0011	-0.291	17021	17060	355953
Mbuti,DG	Iran_LN_SehGabi	Mentesh	Barcin_N	-0.0053	-0.989	10158	10267	215173
Mbuti,DG	Israel_C	Mentesh	Barcin_N	0.0204	7.187	19829	19037	399656
Mbuti,DG	Iberia_HG_published	Mentesh	Barcin_N	0.0188	3.473	9282	8939	189814
Mbuti,DG	Serbia_EN	Mentesh	Barcin_N	0.0435	13.006	20269	18578	395888
Mbuti,DG	Anatolia_Epipaleolithic	Mentesh	Barcin_N	0.0503	11.04	17217	15567	334522
Mbuti,DG	Armenia_C	Mentesh	Barcin_N	0.0129	4.017	19361	18869	393552
Mbuti,DG	Caucasus_lowlands_LC	Mentesh	Barcin_N	-0.0011	-0.163	4987	4999	103574
Mbuti,DG	Polutepe_002	Mentesh	Barcin_N	-0.0013	-0.247	11060	11090	229170
Mbuti,DG	Luxembourg_Loschbour_published,DG	Mentesh	Barcin_N	0.0257	6.153	19957	18959	403174
Mbuti,DG	Belgium_UP_GoyetQ-2_published	Mentesh	Barcin_N	0.0327	2.799	1395	1307	28865
Mbuti,DG	Italy_North_Villabruna_HG	Mentesh	Barcin_N	0.0221	5.106	18387	17593	372349
Mbuti,DG	IRQ_Nemrik9_PPN	Mentesh	Barcin_N	-0.0033	-0.554	6536	6578	136860
Mbuti,DG	ARM_Aknashen_N	Mentesh	Barcin_N	0.0005	0.075	5402	5397	111745
Mbuti,DG	ARM_Masis_Blur_N	Mentesh	Barcin_N	0.0073	1.074	5137	5063	104906
Mbuti,DG	Russia_Caucasus_EBA_Yamnaya	Mentesh	Anatolia_TellKurdu_EC	-0.0103	-2.079	11555	11796	244340
Mbuti,DG	Russia_Caucasus_Eneolithic	Mentesh	Anatolia_TellKurdu_EC	0.0107	1.679	10352	10132	213580
Mbuti,DG	CHG	Mentesh	Anatolia_TellKurdu_EC	-0.0151	-2.985	12625	13012	269258
Mbuti,DG	EEHG	Mentesh	Anatolia_TellKurdu_EC	0.0056	1.16	12833	12690	268284
Mbuti,DG	Iran_GanjDareh_N	Mentesh	Anatolia_TellKurdu_EC	-0.0071	-1.613	12583	12763	267718
Mbuti,DG	PPN	Mentesh	Anatolia_TellKurdu_EC	0.0287	5.762	10198	9628	207283
Mbuti,DG	Latvia_HG	Mentesh	Anatolia_TellKurdu_EC	0.0089	2.203	12888	12661	268069
Mbuti,DG	Serbia_Mesolithic_IronGates	Mentesh	Anatolia_TellKurdu_EC	0.0113	2.838	13010	12718	269258
Mbuti,DG	Greece_Peloponnese_N	Mentesh	Anatolia_TellKurdu_EC	0.0295	6.765	13409	12641	268148
Mbuti,DG	Barcin_N	Mentesh	Anatolia_TellKurdu_EC	0.0305	8.005	13441	12646	269286
Mbuti,DG	WSHG	Mentesh	Anatolia_TellKurdu_EC	-0.0047	-0.883	11817	11929	250787
Mbuti,DG	Iran_LN_SehGabi	Mentesh	Anatolia_TellKurdu_EC	0.0036	0.505	7485	7430	158544
Mbuti,DG	Israel_C	Mentesh	Anatolia_TellKurdu_EC	0.0272	7.284	13269	12567	267936
Mbuti,DG	Iberia_HG_published	Mentesh	Anatolia_TellKurdu_EC	0.0048	0.655	6625	6562	139091
Mbuti,DG	Serbia_EN	Mentesh	Anatolia_TellKurdu_EC	0.0289	6.321	13277	12532	266170
Mbuti,DG	Anatolia_Epipaleolithic	Mentesh	Anatolia_TellKurdu_EC	0.0275	4.478	11612	10991	232249
Mbuti,DG	Armenia_C	Mentesh	Anatolia_TellKurdu_EC	0.0079	1.836	12858	12657	265669
Mbuti,DG	Caucasus_lowlands_LC	Mentesh	Anatolia_TellKurdu_EC	0.0072	0.785	3971	3915	82230
Mbuti,DG	Polutepe_002	Mentesh	Anatolia_TellKurdu_EC	0.0101	1.408	8579	8408	176825
Mbuti,DG	Luxembourg_Loschbour_published,DG	Mentesh	Anatolia_TellKurdu_EC	0.0113	2.037	12854	12566	266449
Mbuti,DG	Belgium_UP_GoyetQ-2_published	Mentesh	Anatolia_TellKurdu_EC	0.0235	1.405	1028	981	21584
Mbuti,DG	Italy_North_Villabruna_HG	Mentesh	Anatolia_TellKurdu_EC	0.0097	1.631	12456	12216	258026
Mbuti,DG	IRQ_Nemrik9_PPN	Mentesh	Anatolia_TellKurdu_EC	0.0027	0.32	4784	4758	99877
Mbuti,DG	ARM_Aknashen_N	Mentesh	Anatolia_TellKurdu_EC	0.002	0.217	4059	4042	84778
Mbuti,DG	ARM_Masis_Blur_N	Mentesh	Anatolia_TellKurdu_EC	0.006	0.628	3848	3802	79673
Mbuti,DG	Russia_Caucasus_EBA_Yamnaya	Mentesh	Anatolia_TepecikCiftlik_N,SG	-0.0209	-4.328	11937	12447	256661
Mbuti,DG	Russia_Caucasus_Eneolithic	Mentesh	Anatolia_TepecikCiftlik_N,SG	-0.006	-0.958	10538	10665	221192
Mbuti,DG	CHG	Mentesh	Anatolia_TepecikCiftlik_N,SG	-0.0017	-0.344	14395	14445	304090
Mbuti,DG	EEHG	Mentesh	Anatolia_TepecikCiftlik_N,SG	0.0058	1.101	14485	14318	302170
Mbuti,DG	Iran_GanjDareh_N	Mentesh	Anatolia_TepecikCiftlik_N,SG	-0.0141	-3.322	13924	14321	298272
Mbuti,DG	PPN	Mentesh	Anatolia_TepecikCiftlik_N,SG	0.0129	2.345	10454	10187	216890
Mbuti,DG	Latvia_HG	Mentesh	Anatolia_TepecikCiftlik_N,SG	0.0058	1.445	14359	14194	299865
Mbuti,DG	Serbia_Mesolithic_IronGates	Mentesh	Anatolia_TepecikCiftlik_N,SG	0.0103	2.561	14640	14341	303850
Mbuti,DG	Greece_Peloponnese_N	Mentesh	Anatolia_TepecikCiftlik_N,SG	0.0206	4.913	14788	14191	299573
Mbuti,DG	Barcin_N	Mentesh	Anatolia_TepecikCiftlik_N,SG	0.025	6.634	15040	14306	304124
Mbuti,DG	WSHG	Mentesh	Anatolia_TepecikCiftlik_N,SG	-0.0133	-2.51	12494	12832	267776
Mbuti,DG	Iran_LN_SehGabi	Mentesh	Anatolia_TepecikCiftlik_N,SG	0.0017	0.241	7688	7662	163493
Mbuti,DG	Israel_C	Mentesh	Anatolia_TepecikCiftlik_N,SG	0.0082	2.16	14456	14221	299044
Mbuti,DG	Iberia_HG_published	Mentesh	Anatolia_TepecikCiftlik_N,SG	0.0075	0.994	6853	6752	143484
Mbuti,DG	Serbia_EN	Mentesh	Anatolia_TepecikCiftlik_N,SG	0.0248	5.484	14643	13933	296165
Mbuti,DG	Anatolia_Epipaleolithic	Mentesh	Anatolia_TepecikCiftlik_N,SG	0.0277	4.427	12496	11824	251982
Mbuti,DG	Armenia_C	Mentesh	Anatolia_TepecikCiftlik_N,SG	0.0045	1.044	14178	14050	294646
Mbuti,DG	Caucasus_lowlands_LC	Mentesh	Anatolia_TepecikCiftlik_N,SG	-0.0167	-1.655	3757	3885	79609
Mbuti,DG	Polutepe_002	Mentesh	Anatolia_TepecikCiftlik_N,SG	-0.0113	-1.582	8251	8440	174838
Mbuti,DG	Luxembourg_Loschbour_published,DG	Mentesh	Anatolia_TepecikCiftlik_N,SG	0.0157	2.815	14535	14084	301078
Mbuti,DG	Belgium_UP_GoyetQ-2_published	Mentesh	Anatolia_TepecikCiftlik_N,SG	0.0166	0.93	1022	988	21948
Mbuti,DG	Italy_North_Villabruna_HG	Mentesh	Anatolia_TepecikCiftlik_N,SG	0.0027	0.441	13260	13190	279109
Mbuti,DG	IRQ_Nemrik9_PPN	Mentesh	Anatolia_TepecikCiftlik_N,SG	-0.0075	-0.929	4907	4981	104257
Mbuti,DG	ARM_Aknashen_N	Mentesh	Anatolia_TepecikCiftlik_N,SG	-0.0189	-1.941	3996	4150	85358
Mbuti,DG	ARM_Masis_Blur_N	Mentesh	Anatolia_TepecikCiftlik_N,SG	0.0001	0.01	3822	3822	80240
Mbuti,DG	Polutepe_002	Mentesh	Caucasus_lowlands_LC	-0.0034	-0.315	3604	3629	75522
Mbuti,DG	CHG	Mentesh	Armenia_C	0.0073	1.779	19257	18977	393506
Mbuti,DG	EEHG	Mentesh	Armenia_C	0.0319	7.185	19718	18498	391403
Mbuti,DG	Iran_GanjDareh_N	Mentesh	Armenia_C	0.0065	1.847	18918	18673	388041
Mbuti,DG	PPN	Mentesh	Armenia_C	-0.0087	-2.006	13508	13745	281538
Mbuti,DG	Latvia_HG	Mentesh	Armenia_C	0.0194	5.638	19374	18635	389866
Mbuti,DG	Serbia_Mesolithic_IronGates	Mentesh	Armenia_C	0.0187	5.519	19567	18848	393424
Mbuti,DG	Greece_Peloponnese_N	Mentesh	Armenia_C	0.0025	0.719	19219	19124	389173
Mbuti,DG	Barcin_N	Mentesh	Armenia_C	0.0008	0.247	19361	19330	393552
Mbuti,DG	WSHG	Mentesh	Armenia_C	0.0244	5.495	17493	16659	351024
Mbuti,DG	Iran_LN_SehGabi	Mentesh	Armenia_C	0.0066	1.139	10314	10179	212772
Mbuti,DG	Israel_C	Mentesh	Armenia_C	-0.003	-0.929	18969	19085	389087
Mbuti,DG	Iberia_HG_published	Mentesh	Armenia_C	0.0179	3.051	9264	8939	187802
Mbuti,DG	Serbia_EN	Mentesh	Armenia_C	0.0043	1.11	19019	18855	384960
Mbuti,DG	Anatolia_Epipaleolithic	Mentesh	Armenia_C	0.0044	0.855	16148	16007	327196
Mbuti,DG	Russia_Caucasus_Eneolithic	Mentesh	Armenia_C	0.0091	1.666	14284	14027	289664
Mbuti,DG	Caucasus_lowlands_LC	Mentesh	Armenia_C	-0.0112	-1.455	4935	5046	102768
Mbuti,DG	Polutepe_002	Mentesh	Armenia_C	-0.0093	-1.555	10971	11177	227259
Mbuti,DG	CHG	Mentesh	Russia_Caucasus_Eneolithic	0.0436	7.37	14913	13668	292764
Mbuti,DG	EEHG	Mentesh	Russia_Caucasus_Eneolithic	0.0193	3.258	14494	13944	291671
Mbuti,DG	Iran_GanjDareh_N	Mentesh	Russia_Caucasus_Eneolithic	0.0122	2.404	14279	13936	291456
Mbuti,DG	PPN	Mentesh	Russia_Caucasus_Eneolithic	-0.0153	-2.647	10672	11003	224264
Mbuti,DG	Latvia_HG	Mentesh	Russia_Caucasus_Eneolithic	0.011	2.266	14336	14025	292197
Mbuti,DG	Serbia_Mesolithic_IronGates	Mentesh	Russia_Caucasus_Eneolithic	0.0073	1.514	14353	14145	292776
Mbuti,DG	Greece_Peloponnese_N	Mentesh	Russia_Caucasus_Eneolithic	-0.0055	-1.135	14249	14408	291594
Mbuti,DG	Barcin_N	Mentesh	Russia_Caucasus_Eneolithic	-0.0129	-2.877	14190	14560	292789
Mbuti,DG	WSHG	Mentesh	Russia_Caucasus_Eneolithic	0.0094	1.594	13522	13271	276889
Mbuti,DG	Iran_LN_SehGabi	Mentesh	Russia_Caucasus_Eneolithic	0.0026	0.33	8293	8249	172341
Mbuti,DG	Israel_C	Mentesh	Russia_Caucasus_Eneolithic	-0.0127	-2.92	14073	14435	291967
Mbuti,DG	Iberia_HG_published	Mentesh	Russia_Caucasus_Eneolithic	0.0022	0.266	7365	7333	152148
Mbuti,DG	Serbia_EN	Mentesh	Russia_Caucasus_Eneolithic	-0.0058	-1.1	14111	14276	289462
Mbuti,DG	Anatolia_Epipaleolithic	Mentesh	Russia_Caucasus_Eneolithic	-0.0071	-0.98	12194	12369	251443
Mbuti,DG	Armenia_C	Mentesh	Russia_Caucasus_Eneolithic	0.0076	1.506	14284	14068	289664
Mbuti,DG	Caucasus_lowlands_LC	Mentesh	Russia_Caucasus_Eneolithic	-0.0122	-1.181	4135	4237	86860
Mbuti,DG	Polutepe_002	Mentesh	Russia_Caucasus_Eneolithic	-0.0139	-1.735	9136	9394	190285
Mbuti,DG	Russia_Caucasus_EBA_Yamnaya	Mentesh	Russia_Caucasus_Eneolithic	0.0034	0.624	12974	12886	265637
Mbuti,DG	Russia_Caucasus_EBA_Yamnaya	Mentesh	Russia_Caucasus_Eneolithic	0.0034	0.624	12974	12886	265637
Mbuti,DG	Russia_Caucasus_EBA_Yamnaya	Mentesh	Armenia_C	0.0066	1.676	16446	16230	335248
Mbuti,DG	Russia_Caucasus_EBA_Yamnaya	Mentesh	Caucasus_lowlands_LC	-0.0175	-2.229	4573	4735	97192
Mbuti,DG	Russia_Caucasus_EBA_Yamnaya	Mentesh	CHG	0.0006	0.131	16713	16693	339877
Mbuti,DG	Russia_Caucasus_EBA_Yamnaya	Mentesh	Polutepe_002	-0.0013	-0.229	10304	10331	214578
Mbuti,DG	Luxembourg_Loschbour_published,DG	Mentesh	Russia_Caucasus_Eneolithic	0.0069	1.04	14127	13934	289536
Mbuti,DG	Luxembourg_Loschbour_published,DG	Mentesh	Armenia_C	0.0184	3.883	19309	18613	389523
Mbuti,DG	Luxembourg_Loschbour_published,DG	Mentesh	Caucasus_lowlands_LC	-0.0231	-2.65	4757	4982	102417
Mbuti,DG	Luxembourg_Loschbour_published,DG	Mentesh	CHG	-0.0009	-0.17	19789	19827	403122
Mbuti,DG	Luxembourg_Loschbour_published,DG	Mentesh	Polutepe_002	-0.0004	-0.066	10848	10858	226416
Mbuti,DG	Belgium_UP_GoyetQ-2_published	Mentesh	Russia_Caucasus_Eneolithic	0.0184	1.058	1151	1110	23772
Mbuti,DG	Belgium_UP_GoyetQ-2_published	Mentesh	Armenia_C	0.0262	2.021	1382	1312	28610
Mbuti,DG	Belgium_UP_GoyetQ-2_published	Mentesh	Caucasus_lowlands_LC	0.0157	0.566	438	424	9198
Mbuti,DG	Belgium_UP_GoyetQ-2_published	Mentesh	CHG	-0.003	-0.202	1373	1382	28862

## Sheet: MenteshGroup_BA
Supp Data 3.B	D-statistic(Outgroup, Mentesh as a group ; Caucase BA, Caucase BA/AnatoliaBA)
Outgroup	MT	BA1	BA2	D-stat	Z-score	ABBA	ABAB	#SNPs
Mbuti.DG	Mentesh	Armenia_Caucasus_EBA_KuraAraxes	Anatolia_Alalakh_MLBA	0.0016	0.402	25410	25331	475426
Mbuti.DG	Mentesh	Armenia_EBA	Anatolia_Alalakh_MLBA	0.0002	0.077	38407	38393	719016
Mbuti.DG	Mentesh	Russia_Caucasus_KuraAraxes	Anatolia_Alalakh_MLBA	0.0053	1.751	32004	31665	595180
Mbuti.DG	Mentesh	Russia_Caucasus_LateMaikop	Anatolia_Alalakh_MLBA	-0.0001	-0.028	32888	32895	616524
Mbuti.DG	Mentesh	Russia_Caucasus_Maikop	Anatolia_Alalakh_MLBA	-0.0024	-0.641	17502	17587	328626
Mbuti.DG	Mentesh	Russia_Caucasus_Maikop_Novosvobodnaya	Anatolia_Alalakh_MLBA	-0.0034	-1.343	31178	31393	587007
Mbuti.DG	Mentesh	Russia_LateMaikop	Anatolia_Alalakh_MLBA	-0.0050	-1.342	30392	30696	571221
Mbuti.DG	Mentesh	Russia_Steppe_Maikop	Anatolia_Alalakh_MLBA	0.0267	10.683	40027	37947	716353
Mbuti.DG	Mentesh	Russia_Steppe_Maikop_o	Anatolia_Alalakh_MLBA	0.0113	3.116	22225	21728	406480
Mbuti.DG	Mentesh	Russia_Caucasus_LBA_Dolmen	Anatolia_Alalakh_MLBA	-0.0055	-0.630	2847	2879	54051
Mbuti.DG	Mentesh	Russia_North_Caucasus	Anatolia_Alalakh_MLBA	0.0125	5.352	35430	34552	649870
Mbuti.DG	Mentesh	Russia_North_Caucasus_MBA	Anatolia_Alalakh_MLBA	0.0049	2.028	38210	37837	710342
Mbuti.DG	Mentesh	Russia_Steppe_Lola	Anatolia_Alalakh_MLBA	0.0270	6.937	33963	32178	610305
Mbuti.DG	Mentesh	Armenia_LBA.SG	Anatolia_Alalakh_MLBA	0.0070	2.338	21057	20762	396734
Mbuti.DG	Mentesh	Armenia_LchashenMetsamor.SG	Anatolia_Alalakh_MLBA	0.0055	1.740	30921	30582	578460
Mbuti.DG	Mentesh	Armenia_MBA	Anatolia_Alalakh_MLBA	0.0069	1.953	33560	33102	620769
Mbuti.DG	Mentesh	Armenia_MBA.SG	Anatolia_Alalakh_MLBA	0.0075	1.819	15903	15668	298963
Mbuti.DG	Mentesh	Armenia_Caucasus_EBA_KuraAraxes	Anatolia_Alalakh_MLBA_outlier	-0.0143	-2.630	21800	22433	415302
Mbuti.DG	Mentesh	Armenia_EBA	Anatolia_Alalakh_MLBA_outlier	-0.0168	-3.893	29784	30805	567311
Mbuti.DG	Mentesh	Russia_Caucasus_KuraAraxes	Anatolia_Alalakh_MLBA_outlier	-0.0096	-2.004	26479	26995	504000
Mbuti.DG	Mentesh	Russia_Caucasus_LateMaikop	Anatolia_Alalakh_MLBA_outlier	-0.0147	-2.714	27299	28111	523860
Mbuti.DG	Mentesh	Russia_Caucasus_Maikop	Anatolia_Alalakh_MLBA_outlier	-0.0156	-2.737	15270	15753	291466
Mbuti.DG	Mentesh	Russia_Caucasus_Maikop_Novosvobodnaya	Anatolia_Alalakh_MLBA_outlier	-0.0190	-4.110	25860	26861	495929
Mbuti.DG	Mentesh	Russia_LateMaikop	Anatolia_Alalakh_MLBA_outlier	-0.0196	-3.608	26011	27050	495752
Mbuti.DG	Mentesh	Russia_Steppe_Maikop	Anatolia_Alalakh_MLBA_outlier	0.0123	2.761	30513	29771	570774
Mbuti.DG	Mentesh	Russia_Steppe_Maikop_o	Anatolia_Alalakh_MLBA_outlier	-0.0062	-1.135	18629	18863	352423
Mbuti.DG	Mentesh	Russia_Caucasus_LBA_Dolmen	Anatolia_Alalakh_MLBA_outlier	-0.0210	-1.703	2572	2682	49500
Mbuti.DG	Mentesh	Russia_North_Caucasus	Anatolia_Alalakh_MLBA_outlier	-0.0017	-0.395	28663	28758	541375
Mbuti.DG	Mentesh	Russia_North_Caucasus_MBA	Anatolia_Alalakh_MLBA_outlier	-0.0117	-2.669	29738	30444	568175
Mbuti.DG	Mentesh	Russia_Steppe_Lola	Anatolia_Alalakh_MLBA_outlier	0.0097	1.872	27605	27076	519158
Mbuti.DG	Mentesh	Armenia_LBA.SG	Anatolia_Alalakh_MLBA_outlier	-0.0068	-1.272	16766	16994	322284
Mbuti.DG	Mentesh	Armenia_LchashenMetsamor.SG	Anatolia_Alalakh_MLBA_outlier	-0.0134	-2.650	23157	23785	443085
Mbuti.DG	Mentesh	Armenia_MBA	Anatolia_Alalakh_MLBA_outlier	-0.0108	-2.044	27069	27660	513969
Mbuti.DG	Mentesh	Armenia_MBA.SG	Anatolia_Alalakh_MLBA_outlier	-0.0101	-1.613	12660	12920	240879
Mbuti.DG	Mentesh	Armenia_Caucasus_EBA_KuraAraxes	Anatolia_Arslantepe_EBA	0.0058	1.366	25344	25051	473157
Mbuti.DG	Mentesh	Armenia_EBA	Anatolia_Arslantepe_EBA	0.0039	1.368	37828	37534	707028
Mbuti.DG	Mentesh	Russia_Caucasus_KuraAraxes	Anatolia_Arslantepe_EBA	0.0089	2.448	31783	31226	590992
Mbuti.DG	Mentesh	Russia_Caucasus_LateMaikop	Anatolia_Arslantepe_EBA	0.0048	1.158	32753	32441	612928
Mbuti.DG	Mentesh	Russia_Caucasus_Maikop	Anatolia_Arslantepe_EBA	0.0012	0.293	17433	17389	327216
Mbuti.DG	Mentesh	Russia_Caucasus_Maikop_Novosvobodnaya	Anatolia_Arslantepe_EBA	0.0014	0.475	31055	30966	582820
Mbuti.DG	Mentesh	Russia_LateMaikop	Anatolia_Arslantepe_EBA	-0.0005	-0.120	30291	30321	568690
Mbuti.DG	Mentesh	Russia_Steppe_Maikop	Anatolia_Arslantepe_EBA	0.0305	10.582	39610	37265	707156
Mbuti.DG	Mentesh	Russia_Steppe_Maikop_o	Anatolia_Arslantepe_EBA	0.0144	3.589	22099	21472	404255
Mbuti.DG	Mentesh	Russia_Caucasus_LBA_Dolmen	Anatolia_Arslantepe_EBA	0.0013	0.143	2848	2841	53905
Mbuti.DG	Mentesh	Russia_North_Caucasus	Anatolia_Arslantepe_EBA	0.0167	5.731	35270	34114	644903
Mbuti.DG	Mentesh	Russia_North_Caucasus_MBA	Anatolia_Arslantepe_EBA	0.0085	2.966	37820	37182	701601
Mbuti.DG	Mentesh	Russia_Steppe_Lola	Anatolia_Arslantepe_EBA	0.0314	7.430	33788	31729	606687
Mbuti.DG	Mentesh	Armenia_LBA.SG	Anatolia_Arslantepe_EBA	0.0088	2.478	20662	20299	390011
Mbuti.DG	Mentesh	Armenia_LchashenMetsamor.SG	Anatolia_Arslantepe_EBA	0.0078	2.104	30089	29626	562681
Mbuti.DG	Mentesh	Armenia_MBA	Anatolia_Arslantepe_EBA	0.0098	2.524	33168	32526	614482
Mbuti.DG	Mentesh	Armenia_MBA.SG	Anatolia_Arslantepe_EBA	0.0092	1.929	15676	15390	293801
Mbuti.DG	Mentesh	Armenia_Caucasus_EBA_KuraAraxes	Anatolia_EBA	0.0128	2.836	25466	24823	471811
Mbuti.DG	Mentesh	Armenia_EBA	Anatolia_EBA	0.0107	3.397	37614	36816	701464
Mbuti.DG	Mentesh	Russia_Caucasus_KuraAraxes	Anatolia_EBA	0.0148	3.908	31885	30953	588666
Mbuti.DG	Mentesh	Russia_Caucasus_LateMaikop	Anatolia_EBA	0.0096	2.219	32700	32077	610680
Mbuti.DG	Mentesh	Russia_Caucasus_Maikop	Anatolia_EBA	0.0072	1.587	17533	17281	326513
Mbuti.DG	Mentesh	Russia_Caucasus_Maikop_Novosvobodnaya	Anatolia_EBA	0.0056	1.645	31021	30673	581254
Mbuti.DG	Mentesh	Russia_LateMaikop	Anatolia_EBA	0.0049	1.143	30435	30137	566997
Mbuti.DG	Mentesh	Russia_Steppe_Maikop	Anatolia_EBA	0.0361	11.569	39426	36678	702176
Mbuti.DG	Mentesh	Russia_Steppe_Maikop_o	Anatolia_EBA	0.0213	4.962	22273	21344	402998
Mbuti.DG	Mentesh	Russia_Caucasus_LBA_Dolmen	Anatolia_EBA	0.0093	0.931	2879	2826	53914
Mbuti.DG	Mentesh	Russia_North_Caucasus	Anatolia_EBA	0.0231	7.280	35207	33619	642119
Mbuti.DG	Mentesh	Russia_North_Caucasus_MBA	Anatolia_EBA	0.0137	4.322	37569	36551	696614
Mbuti.DG	Mentesh	Russia_Steppe_Lola	Anatolia_EBA	0.0359	8.038	33871	31526	604279
Mbuti.DG	Mentesh	Armenia_LBA.SG	Anatolia_EBA	0.0161	4.080	20681	20027	387505
Mbuti.DG	Mentesh	Armenia_LchashenMetsamor.SG	Anatolia_EBA	0.0161	4.095	29901	28955	556430
Mbuti.DG	Mentesh	Armenia_MBA	Anatolia_EBA	0.0178	4.319	33212	32051	611509
Mbuti.DG	Mentesh	Armenia_MBA.SG	Anatolia_EBA	0.0195	3.873	15670	15072	291655
Mbuti.DG	Mentesh	Armenia_Caucasus_EBA_KuraAraxes	Anatolia_EBA.SG	-0.0057	-1.156	22342	22597	425279
Mbuti.DG	Mentesh	Armenia_EBA	Anatolia_EBA.SG	-0.0048	-1.373	33745	34067	642752
Mbuti.DG	Mentesh	Russia_Caucasus_KuraAraxes	Anatolia_EBA.SG	0.0004	0.088	28117	28097	531836
Mbuti.DG	Mentesh	Russia_Caucasus_LateMaikop	Anatolia_EBA.SG	-0.0056	-1.224	28924	29247	550712
Mbuti.DG	Mentesh	Russia_Caucasus_Maikop	Anatolia_EBA.SG	-0.0082	-1.678	15443	15698	294873
Mbuti.DG	Mentesh	Russia_Caucasus_Maikop_Novosvobodnaya	Anatolia_EBA.SG	-0.0104	-2.911	27363	27936	525107
Mbuti.DG	Mentesh	Russia_LateMaikop	Anatolia_EBA.SG	-0.0100	-2.272	26660	27196	510660
Mbuti.DG	Mentesh	Russia_Steppe_Maikop	Anatolia_EBA.SG	0.0210	6.240	35177	33732	639827
Mbuti.DG	Mentesh	Russia_Steppe_Maikop_o	Anatolia_EBA.SG	0.0067	1.438	19574	19315	364493
Mbuti.DG	Mentesh	Russia_Caucasus_LBA_Dolmen	Anatolia_EBA.SG	-0.0102	-0.914	2501	2552	48585
Mbuti.DG	Mentesh	Russia_North_Caucasus	Anatolia_EBA.SG	0.0078	2.336	31137	30658	580697
Mbuti.DG	Mentesh	Russia_North_Caucasus_MBA	Anatolia_EBA.SG	-0.0010	-0.299	33527	33594	634479
Mbuti.DG	Mentesh	Russia_Steppe_Lola	Anatolia_EBA.SG	0.0221	4.620	29840	28548	545382
Mbuti.DG	Mentesh	Armenia_LBA.SG	Anatolia_EBA.SG	0.0023	0.526	18427	18342	356878
Mbuti.DG	Mentesh	Armenia_LchashenMetsamor.SG	Anatolia_EBA.SG	-0.0003	-0.062	27135	27149	520782
Mbuti.DG	Mentesh	Armenia_MBA	Anatolia_EBA.SG	-0.0021	-0.473	29289	29409	554774
Mbuti.DG	Mentesh	Armenia_MBA.SG	Anatolia_EBA.SG	0.0045	0.857	13931	13808	268649
Mbuti.DG	Mentesh	Armenia_Caucasus_EBA_KuraAraxes	Anatolia_MLBA.SG	0.0007	0.148	24183	24151	455934
Mbuti.DG	Mentesh	Armenia_EBA	Anatolia_MLBA.SG	-0.0004	-0.131	36665	36694	691237
Mbuti.DG	Mentesh	Russia_Caucasus_KuraAraxes	Anatolia_MLBA.SG	0.0053	1.403	30551	30231	571025
Mbuti.DG	Mentesh	Russia_Caucasus_LateMaikop	Anatolia_MLBA.SG	-0.0015	-0.335	31306	31397	591330
Mbuti.DG	Mentesh	Russia_Caucasus_Maikop	Anatolia_MLBA.SG	-0.0042	-0.932	16705	16846	315496
Mbuti.DG	Mentesh	Russia_Caucasus_Maikop_Novosvobodnaya	Anatolia_MLBA.SG	-0.0034	-1.026	29772	29974	563576
Mbuti.DG	Mentesh	Russia_LateMaikop	Anatolia_MLBA.SG	-0.0047	-1.065	28996	29268	547718
Mbuti.DG	Mentesh	Russia_Steppe_Maikop	Anatolia_MLBA.SG	0.0249	7.846	38068	36216	687956
Mbuti.DG	Mentesh	Russia_Steppe_Maikop_o	Anatolia_MLBA.SG	0.0087	1.937	21177	20813	390357
Mbuti.DG	Mentesh	Russia_Caucasus_LBA_Dolmen	Anatolia_MLBA.SG	-0.0035	-0.352	2667	2686	51751
Mbuti.DG	Mentesh	Russia_North_Caucasus	Anatolia_MLBA.SG	0.0112	3.684	33725	32976	623533
Mbuti.DG	Mentesh	Russia_North_Caucasus_MBA	Anatolia_MLBA.SG	0.0033	1.036	36344	36108	682064
Mbuti.DG	Mentesh	Russia_Steppe_Lola	Anatolia_MLBA.SG	0.0251	5.755	32298	30717	585479
Mbuti.DG	Mentesh	Armenia_LBA.SG	Anatolia_MLBA.SG	0.0022	0.580	19866	19777	381982
Mbuti.DG	Mentesh	Armenia_LchashenMetsamor.SG	Anatolia_MLBA.SG	0.0020	0.515	29462	29344	559520
Mbuti.DG	Mentesh	Armenia_MBA	Anatolia_MLBA.SG	0.0060	1.485	31831	31453	596015
Mbuti.DG	Mentesh	Armenia_MBA.SG	Anatolia_MLBA.SG	0.0058	1.208	14961	14788	287764
Mbuti.DG	Mentesh	Armenia_Caucasus_EBA_KuraAraxes	Anatolia_TitrisHoyuk_EBA	0.0023	0.234	3622	3605	67424
Mbuti.DG	Mentesh	Armenia_EBA	Anatolia_TitrisHoyuk_EBA	0.0061	0.805	4588	4532	85020
Mbuti.DG	Mentesh	Russia_Caucasus_KuraAraxes	Anatolia_TitrisHoyuk_EBA	0.0108	1.195	4283	4192	78516
Mbuti.DG	Mentesh	Russia_Caucasus_LateMaikop	Anatolia_TitrisHoyuk_EBA	-0.0035	-0.362	4354	4384	81083
Mbuti.DG	Mentesh	Russia_Caucasus_Maikop	Anatolia_TitrisHoyuk_EBA	-0.0017	-0.161	2649	2658	50369
Mbuti.DG	Mentesh	Russia_Caucasus_Maikop_Novosvobodnaya	Anatolia_TitrisHoyuk_EBA	-0.0059	-0.731	4136	4185	77463
Mbuti.DG	Mentesh	Russia_LateMaikop	Anatolia_TitrisHoyuk_EBA	-0.0005	-0.051	4220	4224	78228
Mbuti.DG	Mentesh	Russia_Steppe_Maikop	Anatolia_TitrisHoyuk_EBA	0.0278	3.657	4786	4528	85266
Mbuti.DG	Mentesh	Russia_Steppe_Maikop_o	Anatolia_TitrisHoyuk_EBA	0.0251	2.512	3222	3065	58190
Mbuti.DG	Mentesh	Russia_Caucasus_LBA_Dolmen	Anatolia_TitrisHoyuk_EBA	0.0029	0.109	466	463	8886
Mbuti.DG	Mentesh	Russia_North_Caucasus	Anatolia_TitrisHoyuk_EBA	0.0177	2.405	4583	4424	82836
Mbuti.DG	Mentesh	Russia_North_Caucasus_MBA	Anatolia_TitrisHoyuk_EBA	0.0038	0.488	4582	4547	85100
Mbuti.DG	Mentesh	Russia_Steppe_Lola	Anatolia_TitrisHoyuk_EBA	0.0313	3.343	4542	4267	80529
Mbuti.DG	Mentesh	Armenia_LBA.SG	Anatolia_TitrisHoyuk_EBA	0.0128	1.209	2774	2704	51231
Mbuti.DG	Mentesh	Armenia_LchashenMetsamor.SG	Anatolia_TitrisHoyuk_EBA	0.0052	0.540	3588	3551	67115
Mbuti.DG	Mentesh	Armenia_MBA	Anatolia_TitrisHoyuk_EBA	0.0063	0.676	4279	4226	79273
Mbuti.DG	Mentesh	Armenia_MBA.SG	Anatolia_TitrisHoyuk_EBA	-0.0000	-0.003	2047	2047	38073
Mbuti.DG	Mentesh	Armenia_Caucasus_EBA_KuraAraxes	ARM_Sarukhan_LBA	-0.0107	-1.356	8188	8366	170451
Mbuti.DG	Mentesh	Armenia_EBA	ARM_Sarukhan_LBA	-0.0081	-1.355	10796	10972	222826
Mbuti.DG	Mentesh	Russia_Caucasus_KuraAraxes	ARM_Sarukhan_LBA	-0.0056	-0.827	9763	9874	203453
Mbuti.DG	Mentesh	Russia_Caucasus_LateMaikop	ARM_Sarukhan_LBA	-0.0137	-1.872	10123	10405	210726
Mbuti.DG	Mentesh	Russia_Caucasus_Maikop	ARM_Sarukhan_LBA	-0.0075	-0.840	5801	5888	120884
Mbuti.DG	Mentesh	Russia_Caucasus_Maikop_Novosvobodnaya	ARM_Sarukhan_LBA	-0.0127	-1.925	9504	9749	198639
Mbuti.DG	Mentesh	Russia_LateMaikop	ARM_Sarukhan_LBA	-0.0215	-2.903	9633	10056	201833
Mbuti.DG	Mentesh	Russia_Steppe_Maikop	ARM_Sarukhan_LBA	0.0200	3.165	11163	10725	224368
Mbuti.DG	Mentesh	Russia_Steppe_Maikop_o	ARM_Sarukhan_LBA	0.0005	0.064	7089	7082	144922
Mbuti.DG	Mentesh	Armenia_LBA.SG	ARM_Sarukhan_LBA	-0.0076	-0.928	6322	6418	133100
Mbuti.DG	Mentesh	Armenia_LchashenMetsamor.SG	ARM_Sarukhan_LBA	-0.0103	-1.419	8408	8583	176571
Mbuti.DG	Mentesh	Armenia_MBA	ARM_Sarukhan_LBA	-0.0111	-1.489	9878	10100	204813
Mbuti.DG	Mentesh	Armenia_MBA.SG	ARM_Sarukhan_LBA	-0.0054	-0.566	4696	4748	98506
Mbuti.DG	Mentesh	Russia_Caucasus_LBA_Dolmen	ARM_Sarukhan_LBA	-0.0496	-2.824	1028	1135	22034
Mbuti.DG	Mentesh	Russia_North_Caucasus	ARM_Sarukhan_LBA	0.0042	0.702	10465	10378	215996
Mbuti.DG	Mentesh	Russia_North_Caucasus_MBA	ARM_Sarukhan_LBA	-0.0051	-0.827	10857	10968	223683
Mbuti.DG	Mentesh	Russia_Steppe_Lola	ARM_Sarukhan_LBA	0.0245	3.289	10435	9935	208628
Mbuti.DG	Mentesh	ARM_Berkaber_KuraAraxes_EBA	ARM_Sarukhan_LBA	-0.0093	-1.538	10715	10917	221942
Mbuti.DG	Mentesh	ARM_Karnut_KuraAraxes_EBA	ARM_Sarukhan_LBA	-0.0076	-1.212	10596	10759	219530
Mbuti.DG	Mentesh	ARM_Shengavit_KuraAraxes_EBA	ARM_Sarukhan_LBA	0.0079	0.335	547	539	11419
Mbuti.DG	Mentesh	ARM_Tavshut_Trialeti_MBA	ARM_Sarukhan_LBA	-0.0104	-1.417	10038	10248	206419
Mbuti.DG	Mentesh	ARM_Tekhut_LBA	ARM_Sarukhan_LBA	-0.0035	-0.465	9076	9140	187346
Mbuti.DG	Mentesh	ARM_Black_Fortress_LBA	ARM_Sarukhan_LBA	-0.0056	-0.980	10867	10988	224829
Mbuti.DG	Mentesh	ARM_Dzori_Gekh_LBA	ARM_Sarukhan_LBA	-0.0095	-1.163	6725	6854	139151
Mbuti.DG	Mentesh	ARM_Karashamb_LBA	ARM_Sarukhan_LBA	-0.0064	-1.229	10913	11055	226179
Mbuti.DG	Mentesh	ARM_Keti_LBA	ARM_Sarukhan_LBA	-0.0031	-0.421	9108	9165	187365
Mbuti.DG	Mentesh	ARM_Keti_Urartian	ARM_Sarukhan_LBA	-0.0064	-0.847	8393	8501	174609
Mbuti.DG	Mentesh	ARM_Lchashen_LBA	ARM_Sarukhan_LBA	-0.0033	-0.626	10922	10996	225991
Mbuti.DG	Mentesh	ARM_Lori_Berd_LBA	ARM_Sarukhan_LBA	-0.0072	-1.104	10400	10551	216002
Mbuti.DG	Mentesh	ARM_Nerkin_Getashen_LBA	ARM_Sarukhan_LBA	-0.0060	-1.073	10907	11038	225740
Mbuti.DG	Mentesh	ARM_Noratus_LBA	ARM_Sarukhan_LBA	-0.0069	-1.232	10769	10917	226027
Mbuti.DG	Mentesh	ARM_Pijut_LBA	ARM_Sarukhan_LBA	-0.0066	-0.829	8832	8950	182015
Mbuti.DG	Mentesh	Armenia_Caucasus_EBA_KuraAraxes	ARM_Pijut_LBA	-0.0073	-1.006	9606	9747	199382
Mbuti.DG	Mentesh	Armenia_EBA	ARM_Pijut_LBA	-0.0024	-0.421	13239	13303	271560
Mbuti.DG	Mentesh	Russia_Caucasus_KuraAraxes	ARM_Pijut_LBA	0.0037	0.560	11835	11748	242167
Mbuti.DG	Mentesh	Russia_Caucasus_LateMaikop	ARM_Pijut_LBA	-0.0051	-0.757	12113	12237	251467
Mbuti.DG	Mentesh	Russia_Caucasus_Maikop	ARM_Pijut_LBA	0.0014	0.169	6788	6769	139743
Mbuti.DG	Mentesh	Russia_Caucasus_Maikop_Novosvobodnaya	ARM_Pijut_LBA	-0.0077	-1.301	11375	11551	236823
Mbuti.DG	Mentesh	Russia_LateMaikop	ARM_Pijut_LBA	-0.0138	-2.038	11433	11752	238484
Mbuti.DG	Mentesh	Russia_Steppe_Maikop	ARM_Pijut_LBA	0.0223	4.056	13666	13069	273190
Mbuti.DG	Mentesh	Russia_Steppe_Maikop_o	ARM_Pijut_LBA	0.0039	0.523	8357	8292	169519
Mbuti.DG	Mentesh	Armenia_LBA.SG	ARM_Pijut_LBA	-0.0019	-0.264	7624	7654	159203
Mbuti.DG	Mentesh	Armenia_LchashenMetsamor.SG	ARM_Pijut_LBA	-0.0048	-0.684	10226	10324	214661
Mbuti.DG	Mentesh	Armenia_MBA	ARM_Pijut_LBA	-0.0074	-1.072	11939	12118	246586
Mbuti.DG	Mentesh	Armenia_MBA.SG	ARM_Pijut_LBA	-0.0061	-0.691	5622	5692	118378
Mbuti.DG	Mentesh	Russia_Caucasus_LBA_Dolmen	ARM_Pijut_LBA	-0.0143	-0.816	1176	1210	24788
Mbuti.DG	Mentesh	Russia_North_Caucasus	ARM_Pijut_LBA	0.0094	1.688	12709	12473	259691
Mbuti.DG	Mentesh	Russia_North_Caucasus_MBA	ARM_Pijut_LBA	0.0003	0.062	13263	13254	271995
Mbuti.DG	Mentesh	Russia_Steppe_Lola	ARM_Pijut_LBA	0.0263	3.890	12463	11823	248891
Mbuti.DG	Mentesh	ARM_Berkaber_KuraAraxes_EBA	ARM_Pijut_LBA	-0.0036	-0.617	13084	13177	269277
Mbuti.DG	Mentesh	Russia_Steppe_Maikop	ARM_Nerkin_Getashen_LBA	0.0247	7.633	19250	18322	385522
Mbuti.DG	Mentesh	Russia_Steppe_Maikop_o	ARM_Nerkin_Getashen_LBA	0.0045	0.887	10848	10750	221874
Mbuti.DG	Mentesh	Armenia_LBA.SG	ARM_Nerkin_Getashen_LBA	0.0011	0.263	10397	10374	218289
Mbuti.DG	Mentesh	Armenia_LchashenMetsamor.SG	ARM_Nerkin_Getashen_LBA	-0.0016	-0.358	14708	14755	306429
Mbuti.DG	Mentesh	Armenia_MBA	ARM_Nerkin_Getashen_LBA	-0.0010	-0.210	16371	16404	336467
Mbuti.DG	Mentesh	Armenia_MBA.SG	ARM_Nerkin_Getashen_LBA	0.0043	0.758	7842	7774	163786
Mbuti.DG	Mentesh	Russia_Caucasus_LBA_Dolmen	ARM_Nerkin_Getashen_LBA	-0.0233	-1.924	1428	1496	30480
Mbuti.DG	Mentesh	Russia_North_Caucasus	ARM_Nerkin_Getashen_LBA	0.0101	3.089	17275	16930	354060
Mbuti.DG	Mentesh	Russia_North_Caucasus_MBA	ARM_Nerkin_Getashen_LBA	0.0006	0.183	18515	18493	382523
Mbuti.DG	Mentesh	Russia_Steppe_Lola	ARM_Nerkin_Getashen_LBA	0.0287	6.057	16657	15729	333820
Mbuti.DG	Mentesh	ARM_Berkaber_KuraAraxes_EBA	ARM_Nerkin_Getashen_LBA	-0.0011	-0.338	18249	18289	377281
Mbuti.DG	Mentesh	ARM_Karnut_KuraAraxes_EBA	ARM_Nerkin_Getashen_LBA	-0.0010	-0.272	17831	17866	367462
Mbuti.DG	Mentesh	ARM_Shengavit_KuraAraxes_EBA	ARM_Nerkin_Getashen_LBA	0.0032	0.205	820	815	17080
Mbuti.DG	Mentesh	ARM_Tavshut_Trialeti_MBA	ARM_Nerkin_Getashen_LBA	-0.0011	-0.227	16065	16100	329435
Mbuti.DG	Mentesh	ARM_Tekhut_LBA	ARM_Nerkin_Getashen_LBA	0.0005	0.095	13242	13230	274493
Mbuti.DG	Mentesh	ARM_Black_Fortress_LBA	ARM_Nerkin_Getashen_LBA	0.0004	0.163	18886	18870	388533
Mbuti.DG	Mentesh	ARM_Dzori_Gekh_LBA	ARM_Nerkin_Getashen_LBA	-0.0004	-0.068	9686	9694	199553
Mbuti.DG	Mentesh	ARM_Karashamb_LBA	ARM_Nerkin_Getashen_LBA	0.0012	0.587	19395	19349	399601
Mbuti.DG	Mentesh	ARM_Keti_LBA	ARM_Nerkin_Getashen_LBA	-0.0004	-0.071	13531	13541	278955
Mbuti.DG	Mentesh	ARM_Keti_Urartian	ARM_Nerkin_Getashen_LBA	-0.0034	-0.668	12359	12442	254880
Mbuti.DG	Mentesh	ARM_Lchashen_LBA	ARM_Nerkin_Getashen_LBA	0.0024	1.055	19263	19172	397139
Mbuti.DG	Mentesh	ARM_Lori_Berd_LBA	ARM_Nerkin_Getashen_LBA	0.0044	1.222	17099	16949	350793
Mbuti.DG	Mentesh	Armenia_Caucasus_EBA_KuraAraxes	ARM_Lori_Berd_LBA	-0.0109	-1.779	11708	11966	244287
Mbuti.DG	Mentesh	Armenia_EBA	ARM_Lori_Berd_LBA	-0.0044	-1.015	16677	16826	344122
Mbuti.DG	Mentesh	Russia_Caucasus_KuraAraxes	ARM_Lori_Berd_LBA	0.0012	0.233	14703	14668	301133
Mbuti.DG	Mentesh	Russia_Caucasus_LateMaikop	ARM_Lori_Berd_LBA	-0.0084	-1.466	14932	15184	313288
Mbuti.DG	Mentesh	Russia_Caucasus_Maikop	ARM_Lori_Berd_LBA	-0.0055	-0.795	8137	8228	168796
Mbuti.DG	Mentesh	Russia_Caucasus_Maikop_Novosvobodnaya	ARM_Lori_Berd_LBA	-0.0080	-1.752	14174	14402	294722
Mbuti.DG	Mentesh	Russia_LateMaikop	ARM_Lori_Berd_LBA	-0.0134	-2.429	14160	14546	294422
Mbuti.DG	Mentesh	Russia_Steppe_Maikop	ARM_Lori_Berd_LBA	0.0212	4.896	17288	16572	346543
Mbuti.DG	Mentesh	Russia_Steppe_Maikop_o	ARM_Lori_Berd_LBA	0.0010	0.162	10166	10146	207973
Mbuti.DG	Mentesh	Armenia_LBA.SG	ARM_Lori_Berd_LBA	-0.0082	-1.481	9423	9579	198233
Mbuti.DG	Mentesh	Armenia_LchashenMetsamor.SG	ARM_Lori_Berd_LBA	-0.0045	-0.805	13068	13186	271812
Mbuti.DG	Mentesh	Armenia_MBA	ARM_Lori_Berd_LBA	-0.0055	-1.010	14963	15129	308284
Mbuti.DG	Mentesh	Armenia_MBA.SG	ARM_Lori_Berd_LBA	0.0006	0.082	7170	7162	148110
Mbuti.DG	Mentesh	Russia_Caucasus_LBA_Dolmen	ARM_Lori_Berd_LBA	-0.0206	-1.417	1384	1442	29434
Mbuti.DG	Mentesh	Russia_North_Caucasus	ARM_Lori_Berd_LBA	0.0063	1.462	15849	15650	325369
Mbuti.DG	Mentesh	Russia_North_Caucasus_MBA	ARM_Lori_Berd_LBA	-0.0044	-1.052	16693	16839	344549
Mbuti.DG	Mentesh	Russia_Steppe_Lola	ARM_Lori_Berd_LBA	0.0256	4.622	15360	14592	309726
Mbuti.DG	Mentesh	ARM_Berkaber_KuraAraxes_EBA	ARM_Lori_Berd_LBA	-0.0050	-1.133	16394	16559	340307
Mbuti.DG	Mentesh	ARM_Karnut_KuraAraxes_EBA	ARM_Lori_Berd_LBA	-0.0069	-1.500	16152	16377	334226
Mbuti.DG	Mentesh	ARM_Shengavit_KuraAraxes_EBA	ARM_Lori_Berd_LBA	-0.0043	-0.235	773	779	16109
Mbuti.DG	Mentesh	ARM_Tavshut_Trialeti_MBA	ARM_Lori_Berd_LBA	-0.0042	-0.726	14739	14862	304635
Mbuti.DG	Mentesh	ARM_Tekhut_LBA	ARM_Lori_Berd_LBA	-0.0058	-0.971	12563	12710	261707
Mbuti.DG	Mentesh	ARM_Black_Fortress_LBA	ARM_Lori_Berd_LBA	-0.0026	-0.680	16829	16917	347767
Mbuti.DG	Mentesh	ARM_Dzori_Gekh_LBA	ARM_Lori_Berd_LBA	-0.0010	-0.155	9273	9292	190289
Mbuti.DG	Mentesh	ARM_Karashamb_LBA	ARM_Lori_Berd_LBA	-0.0037	-1.100	17023	17149	352135
Mbuti.DG	Mentesh	ARM_Keti_LBA	ARM_Lori_Berd_LBA	-0.0022	-0.381	12826	12883	264558
Mbuti.DG	Mentesh	ARM_Keti_Urartian	ARM_Lori_Berd_LBA	-0.0084	-1.403	11672	11871	242566
Mbuti.DG	Mentesh	ARM_Lchashen_LBA	ARM_Lori_Berd_LBA	-0.0010	-0.275	17042	17075	351514
Mbuti.DG	Mentesh	Armenia_Caucasus_EBA_KuraAraxes	ARM_Lchashen_LBA	-0.0103	-2.089	12452	12711	260254
Mbuti.DG	Mentesh	Armenia_EBA	ARM_Lchashen_LBA	-0.0025	-0.837	18658	18751	385960
Mbuti.DG	Mentesh	Russia_Caucasus_KuraAraxes	ARM_Lchashen_LBA	0.0010	0.269	15842	15808	325808
Mbuti.DG	Mentesh	Russia_Caucasus_LateMaikop	ARM_Lchashen_LBA	-0.0079	-1.707	16212	16470	338294
Mbuti.DG	Mentesh	Russia_Caucasus_Maikop	ARM_Lchashen_LBA	-0.0063	-1.180	8586	8696	178673
Mbuti.DG	Mentesh	Russia_Caucasus_Maikop_Novosvobodnaya	ARM_Lchashen_LBA	-0.0073	-2.217	15295	15521	318500
Mbuti.DG	Mentesh	Russia_LateMaikop	ARM_Lchashen_LBA	-0.0145	-3.204	15044	15488	314547
Mbuti.DG	Mentesh	Russia_Steppe_Maikop	ARM_Lchashen_LBA	0.0214	7.456	19241	18434	387003
Mbuti.DG	Mentesh	Russia_Steppe_Maikop_o	ARM_Lchashen_LBA	0.0007	0.147	10815	10799	222363
Mbuti.DG	Mentesh	Armenia_LBA.SG	ARM_Lchashen_LBA	-0.0010	-0.237	10444	10464	219125
Mbuti.DG	Mentesh	Armenia_LchashenMetsamor.SG	ARM_Lchashen_LBA	-0.0048	-1.140	14748	14889	308333
Mbuti.DG	Mentesh	Armenia_MBA	ARM_Lchashen_LBA	-0.0041	-0.957	16331	16467	337318
Mbuti.DG	Mentesh	Armenia_MBA.SG	ARM_Lchashen_LBA	-0.0013	-0.244	7882	7903	164521
Mbuti.DG	Mentesh	Russia_Caucasus_LBA_Dolmen	ARM_Lchashen_LBA	-0.0257	-2.196	1413	1488	30498
Mbuti.DG	Mentesh	Russia_North_Caucasus	ARM_Lchashen_LBA	0.0063	2.257	17246	17029	354966
Mbuti.DG	Mentesh	Russia_North_Caucasus_MBA	ARM_Lchashen_LBA	-0.0020	-0.671	18543	18616	383894
Mbuti.DG	Mentesh	Russia_Steppe_Lola	ARM_Lchashen_LBA	0.0258	5.584	16655	15817	334496
Mbuti.DG	Mentesh	ARM_Berkaber_KuraAraxes_EBA	ARM_Lchashen_LBA	-0.0036	-1.239	18263	18396	378662
Mbuti.DG	Mentesh	ARM_Karnut_KuraAraxes_EBA	ARM_Lchashen_LBA	-0.0040	-1.171	17820	17961	368589
Mbuti.DG	Mentesh	ARM_Shengavit_KuraAraxes_EBA	ARM_Lchashen_LBA	-0.0089	-0.612	813	827	17092
Mbuti.DG	Mentesh	ARM_Tavshut_Trialeti_MBA	ARM_Lchashen_LBA	-0.0041	-0.899	16038	16171	330122
Mbuti.DG	Mentesh	ARM_Tekhut_LBA	ARM_Lchashen_LBA	-0.0035	-0.750	13249	13343	274821
Mbuti.DG	Mentesh	ARM_Black_Fortress_LBA	ARM_Lchashen_LBA	-0.0030	-1.267	18861	18973	390215
Mbuti.DG	Mentesh	ARM_Dzori_Gekh_LBA	ARM_Lchashen_LBA	-0.0029	-0.543	9712	9769	199772
Mbuti.DG	Mentesh	ARM_Karashamb_LBA	ARM_Lchashen_LBA	-0.0019	-1.218	19440	19512	402250
Mbuti.DG	Mentesh	ARM_Keti_LBA	ARM_Lchashen_LBA	-0.0031	-0.637	13500	13585	279305
Mbuti.DG	Mentesh	ARM_Keti_Urartian	ARM_Lchashen_LBA	-0.0081	-1.626	12260	12460	255180
Mbuti.DG	Mentesh	Armenia_Caucasus_EBA_KuraAraxes	ARM_Keti_Urartian	0.0029	0.395	9129	9077	188565
Mbuti.DG	Mentesh	Armenia_EBA	ARM_Keti_Urartian	0.0039	0.702	12199	12104	251419
Mbuti.DG	Mentesh	Russia_Caucasus_KuraAraxes	ARM_Keti_Urartian	0.0133	1.996	11097	10806	227029
Mbuti.DG	Mentesh	Russia_Caucasus_LateMaikop	ARM_Keti_Urartian	0.0006	0.086	11409	11395	235734
Mbuti.DG	Mentesh	Russia_Caucasus_Maikop	ARM_Keti_Urartian	0.0081	0.992	6509	6405	133197
Mbuti.DG	Mentesh	Russia_Caucasus_Maikop_Novosvobodnaya	ARM_Keti_Urartian	0.0029	0.495	10796	10732	222243
Mbuti.DG	Mentesh	Russia_LateMaikop	ARM_Keti_Urartian	-0.0075	-1.088	10835	10999	224618
Mbuti.DG	Mentesh	Russia_Steppe_Maikop	ARM_Keti_Urartian	0.0297	5.373	12863	12121	253032
Mbuti.DG	Mentesh	Russia_Steppe_Maikop_o	ARM_Keti_Urartian	0.0086	1.166	7908	7773	160854
Mbuti.DG	Mentesh	Armenia_LBA.SG	ARM_Keti_Urartian	0.0023	0.320	7129	7097	148519
Mbuti.DG	Mentesh	Armenia_LchashenMetsamor.SG	ARM_Keti_Urartian	0.0025	0.351	9608	9560	198842
Mbuti.DG	Mentesh	Armenia_MBA	ARM_Keti_Urartian	0.0042	0.617	11203	11110	230262
Mbuti.DG	Mentesh	Armenia_MBA.SG	ARM_Keti_Urartian	0.0068	0.787	5302	5230	110243
Mbuti.DG	Mentesh	Russia_Caucasus_LBA_Dolmen	ARM_Keti_Urartian	-0.0197	-1.181	1135	1180	23897
Mbuti.DG	Mentesh	Russia_North_Caucasus	ARM_Keti_Urartian	0.0143	2.578	11974	11635	242308
Mbuti.DG	Mentesh	Russia_North_Caucasus_MBA	ARM_Keti_Urartian	0.0052	0.948	12256	12128	252168
Mbuti.DG	Mentesh	Russia_Steppe_Lola	ARM_Keti_Urartian	0.0336	4.785	11742	10977	233226
Mbuti.DG	Mentesh	ARM_Berkaber_KuraAraxes_EBA	ARM_Keti_Urartian	0.0042	0.755	12207	12105	249944
Mbuti.DG	Mentesh	ARM_Karnut_KuraAraxes_EBA	ARM_Keti_Urartian	0.0067	1.201	11992	11833	246952
Mbuti.DG	Mentesh	ARM_Shengavit_KuraAraxes_EBA	ARM_Keti_Urartian	0.0434	1.841	629	576	12575
Mbuti.DG	Mentesh	ARM_Tavshut_Trialeti_MBA	ARM_Keti_Urartian	0.0011	0.158	11316	11291	230619
Mbuti.DG	Mentesh	ARM_Tekhut_LBA	ARM_Keti_Urartian	0.0032	0.434	10018	9954	207181
Mbuti.DG	Mentesh	ARM_Black_Fortress_LBA	ARM_Keti_Urartian	0.0070	1.310	12401	12230	253720
Mbuti.DG	Mentesh	ARM_Dzori_Gekh_LBA	ARM_Keti_Urartian	0.0053	0.698	7507	7427	153676
Mbuti.DG	Mentesh	ARM_Karashamb_LBA	ARM_Keti_Urartian	0.0067	1.402	12469	12302	255457
Mbuti.DG	Mentesh	ARM_Keti_LBA	ARM_Keti_Urartian	0.0039	0.556	10116	10037	207865
Mbuti.DG	Mentesh	Armenia_Caucasus_EBA_KuraAraxes	ARM_Keti_LBA	-0.0010	-0.138	9913	9932	204211
Mbuti.DG	Mentesh	Armenia_EBA	ARM_Keti_LBA	-0.0012	-0.211	13329	13360	274894
Mbuti.DG	Mentesh	Russia_Caucasus_KuraAraxes	ARM_Keti_LBA	0.0019	0.305	12023	11977	247061
Mbuti.DG	Mentesh	Russia_Caucasus_LateMaikop	ARM_Keti_LBA	-0.0067	-1.003	12390	12557	256656
Mbuti.DG	Mentesh	Russia_Caucasus_Maikop	ARM_Keti_LBA	-0.0003	-0.036	6937	6941	142902
Mbuti.DG	Mentesh	Russia_Caucasus_Maikop_Novosvobodnaya	ARM_Keti_LBA	-0.0046	-0.805	11727	11836	241470
Mbuti.DG	Mentesh	Russia_LateMaikop	ARM_Keti_LBA	-0.0119	-1.775	11774	12056	244234
Mbuti.DG	Mentesh	Russia_Steppe_Maikop	ARM_Keti_LBA	0.0259	4.819	13954	13250	276724
Mbuti.DG	Mentesh	Russia_Steppe_Maikop_o	ARM_Keti_LBA	0.0030	0.422	8512	8461	173196
Mbuti.DG	Mentesh	Armenia_LBA.SG	ARM_Keti_LBA	-0.0004	-0.063	7734	7741	161523
Mbuti.DG	Mentesh	Armenia_LchashenMetsamor.SG	ARM_Keti_LBA	-0.0017	-0.257	10466	10502	216979
Mbuti.DG	Mentesh	Armenia_MBA	ARM_Keti_LBA	0.0003	0.044	12312	12305	251018
Mbuti.DG	Mentesh	Armenia_MBA.SG	ARM_Keti_LBA	-0.0036	-0.423	5816	5858	120041
Mbuti.DG	Mentesh	Russia_Caucasus_LBA_Dolmen	ARM_Keti_LBA	-0.0242	-1.463	1213	1273	25566
Mbuti.DG	Mentesh	Russia_North_Caucasus	ARM_Keti_LBA	0.0087	1.515	12889	12667	264067
Mbuti.DG	Mentesh	Russia_North_Caucasus_MBA	ARM_Keti_LBA	-0.0009	-0.162	13363	13386	275675
Mbuti.DG	Mentesh	Russia_Steppe_Lola	ARM_Keti_LBA	0.0290	4.311	12739	12022	253783
Mbuti.DG	Mentesh	ARM_Berkaber_KuraAraxes_EBA	ARM_Keti_LBA	0.0003	0.060	13329	13320	273148
Mbuti.DG	Mentesh	ARM_Karnut_KuraAraxes_EBA	ARM_Keti_LBA	-0.0020	-0.343	13125	13177	269660
Mbuti.DG	Mentesh	ARM_Shengavit_KuraAraxes_EBA	ARM_Keti_LBA	-0.0239	-1.099	633	664	13592
Mbuti.DG	Mentesh	ARM_Tavshut_Trialeti_MBA	ARM_Keti_LBA	-0.0017	-0.250	12215	12257	251011
Mbuti.DG	Mentesh	ARM_Tekhut_LBA	ARM_Keti_LBA	-0.0018	-0.268	10789	10829	223877
Mbuti.DG	Mentesh	ARM_Black_Fortress_LBA	ARM_Keti_LBA	-0.0000	-0.008	13487	13488	277604
Mbuti.DG	Mentesh	ARM_Dzori_Gekh_LBA	ARM_Keti_LBA	-0.0041	-0.540	7987	8052	164261
Mbuti.DG	Mentesh	ARM_Karashamb_LBA	ARM_Keti_LBA	0.0015	0.306	13647	13607	279637
Mbuti.DG	Mentesh	Armenia_Caucasus_EBA_KuraAraxes	ARM_Karashamb_LBA	-0.0088	-1.829	12486	12709	260589
Mbuti.DG	Mentesh	Armenia_EBA	ARM_Karashamb_LBA	-0.0006	-0.198	18811	18832	388095
Mbuti.DG	Mentesh	Russia_Caucasus_KuraAraxes	ARM_Karashamb_LBA	0.0042	1.105	15940	15806	326453
Mbuti.DG	Mentesh	Russia_Caucasus_LateMaikop	ARM_Karashamb_LBA	-0.0061	-1.317	16303	16502	338825
Mbuti.DG	Mentesh	Russia_Caucasus_Maikop	ARM_Karashamb_LBA	-0.0063	-1.185	8608	8717	178896
Mbuti.DG	Mentesh	Russia_Caucasus_Maikop_Novosvobodnaya	ARM_Karashamb_LBA	-0.0054	-1.655	15371	15537	319081
Mbuti.DG	Mentesh	Russia_LateMaikop	ARM_Karashamb_LBA	-0.0115	-2.573	15121	15473	314937
Mbuti.DG	Mentesh	Russia_Steppe_Maikop	ARM_Karashamb_LBA	0.0231	8.380	19384	18510	388570
Mbuti.DG	Mentesh	Russia_Steppe_Maikop_o	ARM_Karashamb_LBA	0.0029	0.612	10854	10791	222686
Mbuti.DG	Mentesh	Armenia_LBA.SG	ARM_Karashamb_LBA	0.0011	0.292	10545	10522	220458
Mbuti.DG	Mentesh	Armenia_LchashenMetsamor.SG	ARM_Karashamb_LBA	-0.0025	-0.597	14936	15010	311371
Mbuti.DG	Mentesh	Armenia_MBA	ARM_Karashamb_LBA	-0.0017	-0.398	16424	16481	338388
Mbuti.DG	Mentesh	Armenia_MBA.SG	ARM_Karashamb_LBA	0.0005	0.092	7928	7920	165523
Mbuti.DG	Mentesh	Russia_Caucasus_LBA_Dolmen	ARM_Karashamb_LBA	-0.0181	-1.575	1422	1474	30512
Mbuti.DG	Mentesh	Russia_North_Caucasus	ARM_Karashamb_LBA	0.0087	3.170	17362	17063	355728
Mbuti.DG	Mentesh	Russia_North_Caucasus_MBA	ARM_Karashamb_LBA	-0.0003	-0.108	18653	18665	385370
Mbuti.DG	Mentesh	Russia_Steppe_Lola	ARM_Karashamb_LBA	0.0270	6.044	16735	15856	335089
Mbuti.DG	Mentesh	ARM_Berkaber_KuraAraxes_EBA	ARM_Karashamb_LBA	-0.0016	-0.562	18399	18457	380157
Mbuti.DG	Mentesh	ARM_Karnut_KuraAraxes_EBA	ARM_Karashamb_LBA	-0.0021	-0.638	17948	18024	369883
Mbuti.DG	Mentesh	ARM_Shengavit_KuraAraxes_EBA	ARM_Karashamb_LBA	-0.0020	-0.138	820	823	17106
Mbuti.DG	Mentesh	ARM_Tavshut_Trialeti_MBA	ARM_Karashamb_LBA	-0.0018	-0.408	16095	16154	330954
Mbuti.DG	Mentesh	ARM_Tekhut_LBA	ARM_Karashamb_LBA	-0.0005	-0.105	13306	13319	275078
Mbuti.DG	Mentesh	ARM_Black_Fortress_LBA	ARM_Karashamb_LBA	-0.0003	-0.156	19039	19052	392192
Mbuti.DG	Mentesh	ARM_Dzori_Gekh_LBA	ARM_Karashamb_LBA	-0.0011	-0.207	9721	9742	199995
Mbuti.DG	Mentesh	Armenia_Caucasus_EBA_KuraAraxes	ARM_Dzori_Gekh_LBA	-0.0074	-0.911	7143	7250	149156
Mbuti.DG	Mentesh	Armenia_EBA	ARM_Dzori_Gekh_LBA	-0.0024	-0.395	9521	9567	196828
Mbuti.DG	Mentesh	Russia_Caucasus_KuraAraxes	ARM_Dzori_Gekh_LBA	0.0046	0.662	8793	8712	178504
Mbuti.DG	Mentesh	Russia_Caucasus_LateMaikop	ARM_Dzori_Gekh_LBA	-0.0076	-1.029	8919	9056	185231
Mbuti.DG	Mentesh	Russia_Caucasus_Maikop	ARM_Dzori_Gekh_LBA	-0.0014	-0.156	5144	5158	106726
Mbuti.DG	Mentesh	Russia_Caucasus_Maikop_Novosvobodnaya	ARM_Dzori_Gekh_LBA	-0.0031	-0.481	8484	8537	174826
Mbuti.DG	Mentesh	Russia_LateMaikop	ARM_Dzori_Gekh_LBA	-0.0056	-0.748	8519	8616	176610
Mbuti.DG	Mentesh	Russia_Steppe_Maikop	ARM_Dzori_Gekh_LBA	0.0244	4.165	9948	9474	198150
Mbuti.DG	Mentesh	Russia_Steppe_Maikop_o	ARM_Dzori_Gekh_LBA	0.0055	0.685	6276	6207	127868
Mbuti.DG	Mentesh	Armenia_LBA.SG	ARM_Dzori_Gekh_LBA	-0.0026	-0.315	5638	5667	117835
Mbuti.DG	Mentesh	Armenia_LchashenMetsamor.SG	ARM_Dzori_Gekh_LBA	-0.0049	-0.636	7424	7496	156122
Mbuti.DG	Mentesh	Armenia_MBA	ARM_Dzori_Gekh_LBA	-0.0021	-0.267	8833	8870	180310
Mbuti.DG	Mentesh	Armenia_MBA.SG	ARM_Dzori_Gekh_LBA	-0.0114	-1.172	4155	4250	87416
Mbuti.DG	Mentesh	Russia_Caucasus_LBA_Dolmen	ARM_Dzori_Gekh_LBA	-0.0281	-1.417	886	937	19215
Mbuti.DG	Mentesh	Russia_North_Caucasus	ARM_Dzori_Gekh_LBA	0.0089	1.488	9380	9214	190333
Mbuti.DG	Mentesh	Russia_North_Caucasus_MBA	ARM_Dzori_Gekh_LBA	-0.0003	-0.052	9591	9597	197320
Mbuti.DG	Mentesh	Russia_Steppe_Lola	ARM_Dzori_Gekh_LBA	0.0318	4.340	9297	8723	183174
Mbuti.DG	Mentesh	ARM_Berkaber_KuraAraxes_EBA	ARM_Dzori_Gekh_LBA	-0.0011	-0.177	9517	9537	195818
Mbuti.DG	Mentesh	ARM_Karnut_KuraAraxes_EBA	ARM_Dzori_Gekh_LBA	0.0009	0.136	9422	9405	193415
Mbuti.DG	Mentesh	ARM_Shengavit_KuraAraxes_EBA	ARM_Dzori_Gekh_LBA	-0.0225	-0.887	468	489	10031
Mbuti.DG	Mentesh	ARM_Tavshut_Trialeti_MBA	ARM_Dzori_Gekh_LBA	-0.0000	-0.005	8870	8870	181008
Mbuti.DG	Mentesh	ARM_Tekhut_LBA	ARM_Dzori_Gekh_LBA	0.0065	0.826	8003	7900	163747
Mbuti.DG	Mentesh	ARM_Black_Fortress_LBA	ARM_Dzori_Gekh_LBA	0.0020	0.347	9696	9657	198653
Mbuti.DG	Mentesh	Armenia_Caucasus_EBA_KuraAraxes	ARM_Black_Fortress_LBA	-0.0092	-1.763	12372	12602	258225
Mbuti.DG	Mentesh	Armenia_EBA	ARM_Black_Fortress_LBA	-0.0009	-0.270	18403	18438	378685
Mbuti.DG	Mentesh	Russia_Caucasus_KuraAraxes	ARM_Black_Fortress_LBA	0.0040	0.929	15700	15575	322271
Mbuti.DG	Mentesh	Russia_Caucasus_LateMaikop	ARM_Black_Fortress_LBA	-0.0059	-1.187	16164	16356	334859
Mbuti.DG	Mentesh	Russia_Caucasus_Maikop	ARM_Black_Fortress_LBA	-0.0054	-0.918	8548	8640	177455
Mbuti.DG	Mentesh	Russia_Caucasus_Maikop_Novosvobodnaya	ARM_Black_Fortress_LBA	-0.0053	-1.469	15228	15391	315201
Mbuti.DG	Mentesh	Russia_LateMaikop	ARM_Black_Fortress_LBA	-0.0132	-2.785	14982	15383	312018
Mbuti.DG	Mentesh	Russia_Steppe_Maikop	ARM_Black_Fortress_LBA	0.0233	7.087	19053	18184	380132
Mbuti.DG	Mentesh	Russia_Steppe_Maikop_o	ARM_Black_Fortress_LBA	0.0025	0.486	10737	10683	220277
Mbuti.DG	Mentesh	Armenia_LBA.SG	ARM_Black_Fortress_LBA	-0.0003	-0.070	10263	10269	215098
Mbuti.DG	Mentesh	Armenia_LchashenMetsamor.SG	ARM_Black_Fortress_LBA	-0.0045	-0.974	14442	14574	301102
Mbuti.DG	Mentesh	Armenia_MBA	ARM_Black_Fortress_LBA	-0.0010	-0.213	16165	16197	333171
Mbuti.DG	Mentesh	Armenia_MBA.SG	ARM_Black_Fortress_LBA	0.0024	0.410	7794	7757	161305
Mbuti.DG	Mentesh	Russia_Caucasus_LBA_Dolmen	ARM_Black_Fortress_LBA	-0.0189	-1.516	1421	1476	30360
Mbuti.DG	Mentesh	Russia_North_Caucasus	ARM_Black_Fortress_LBA	0.0101	3.064	17157	16813	350655
Mbuti.DG	Mentesh	Russia_North_Caucasus_MBA	ARM_Black_Fortress_LBA	0.0001	0.045	18319	18313	377415
Mbuti.DG	Mentesh	Russia_Steppe_Lola	ARM_Black_Fortress_LBA	0.0268	5.572	16561	15697	331143
Mbuti.DG	Mentesh	ARM_Berkaber_KuraAraxes_EBA	ARM_Black_Fortress_LBA	-0.0010	-0.298	18082	18119	372353
Mbuti.DG	Mentesh	ARM_Karnut_KuraAraxes_EBA	ARM_Black_Fortress_LBA	0.0001	0.018	17621	17618	363281
Mbuti.DG	Mentesh	ARM_Shengavit_KuraAraxes_EBA	ARM_Black_Fortress_LBA	-0.0021	-0.138	820	824	16967
Mbuti.DG	Mentesh	ARM_Tavshut_Trialeti_MBA	ARM_Black_Fortress_LBA	-0.0015	-0.306	15937	15985	326692
Mbuti.DG	Mentesh	ARM_Tekhut_LBA	ARM_Black_Fortress_LBA	-0.0007	-0.142	13229	13248	273283
Mbuti.DG	Mentesh	Armenia_Caucasus_EBA_KuraAraxes	ARM_Tekhut_LBA	-0.0049	-0.708	9730	9826	202889
Mbuti.DG	Mentesh	Armenia_EBA	ARM_Tekhut_LBA	-0.0003	-0.050	13126	13133	270817
Mbuti.DG	Mentesh	Russia_Caucasus_KuraAraxes	ARM_Tekhut_LBA	0.0062	0.998	11989	11841	244663
Mbuti.DG	Mentesh	Russia_Caucasus_LateMaikop	ARM_Tekhut_LBA	-0.0046	-0.703	12254	12367	254070
Mbuti.DG	Mentesh	Russia_Caucasus_Maikop	ARM_Tekhut_LBA	0.0001	0.013	6864	6862	142653
Mbuti.DG	Mentesh	Russia_Caucasus_Maikop_Novosvobodnaya	ARM_Tekhut_LBA	-0.0067	-1.148	11489	11645	239130
Mbuti.DG	Mentesh	Russia_LateMaikop	ARM_Tekhut_LBA	-0.0099	-1.505	11675	11908	242222
Mbuti.DG	Mentesh	Russia_Steppe_Maikop	ARM_Tekhut_LBA	0.0249	4.628	13624	12963	272621
Mbuti.DG	Mentesh	Russia_Steppe_Maikop_o	ARM_Tekhut_LBA	0.0055	0.759	8414	8322	172254
Mbuti.DG	Mentesh	Armenia_LBA.SG	ARM_Tekhut_LBA	-0.0004	-0.051	7593	7598	159428
Mbuti.DG	Mentesh	Armenia_LchashenMetsamor.SG	ARM_Tekhut_LBA	-0.0044	-0.649	10273	10363	214061
Mbuti.DG	Mentesh	Armenia_MBA	ARM_Tekhut_LBA	-0.0018	-0.284	12092	12136	247912
Mbuti.DG	Mentesh	Armenia_MBA.SG	ARM_Tekhut_LBA	-0.0014	-0.172	5699	5715	118518
Mbuti.DG	Mentesh	Russia_Caucasus_LBA_Dolmen	ARM_Tekhut_LBA	-0.0207	-1.243	1211	1262	25652
Mbuti.DG	Mentesh	Russia_North_Caucasus	ARM_Tekhut_LBA	0.0108	1.980	12790	12515	261169
Mbuti.DG	Mentesh	Russia_North_Caucasus_MBA	ARM_Tekhut_LBA	-0.0003	-0.057	13073	13081	271636
Mbuti.DG	Mentesh	Russia_Steppe_Lola	ARM_Tekhut_LBA	0.0274	4.128	12613	11940	251401
Mbuti.DG	Mentesh	ARM_Berkaber_KuraAraxes_EBA	ARM_Tekhut_LBA	0.0000	0.002	13028	13028	269331
Mbuti.DG	Mentesh	ARM_Karnut_KuraAraxes_EBA	ARM_Tekhut_LBA	-0.0012	-0.206	12795	12825	266133
Mbuti.DG	Mentesh	ARM_Shengavit_KuraAraxes_EBA	ARM_Tekhut_LBA	0.0057	0.242	664	657	13510
Mbuti.DG	Mentesh	ARM_Tavshut_Trialeti_MBA	ARM_Tekhut_LBA	0.0008	0.126	12129	12109	248282
Mbuti.DG	Mentesh	Armenia_Caucasus_EBA_KuraAraxes	ARM_Tavshut_Trialeti_MBA	0.0000	0.004	11236	11236	232669
Mbuti.DG	Mentesh	Armenia_EBA	ARM_Tavshut_Trialeti_MBA	0.0009	0.178	15851	15821	323703
Mbuti.DG	Mentesh	Russia_Caucasus_KuraAraxes	ARM_Tavshut_Trialeti_MBA	0.0046	0.758	14040	13910	285105
Mbuti.DG	Mentesh	Russia_Caucasus_LateMaikop	ARM_Tavshut_Trialeti_MBA	-0.0031	-0.488	14346	14436	295891
Mbuti.DG	Mentesh	Russia_Caucasus_Maikop	ARM_Tavshut_Trialeti_MBA	-0.0026	-0.350	7775	7816	160148
Mbuti.DG	Mentesh	Russia_Caucasus_Maikop_Novosvobodnaya	ARM_Tavshut_Trialeti_MBA	-0.0045	-0.793	13461	13584	277982
Mbuti.DG	Mentesh	Russia_LateMaikop	ARM_Tavshut_Trialeti_MBA	-0.0125	-1.920	13487	13829	279310
Mbuti.DG	Mentesh	Russia_Steppe_Maikop	ARM_Tavshut_Trialeti_MBA	0.0251	4.799	16309	15512	325369
Mbuti.DG	Mentesh	Russia_Steppe_Maikop_o	ARM_Tavshut_Trialeti_MBA	0.0093	1.324	9677	9499	196137
Mbuti.DG	Mentesh	Armenia_LBA.SG	ARM_Tavshut_Trialeti_MBA	-0.0034	-0.521	8902	8963	185366
Mbuti.DG	Mentesh	Armenia_LchashenMetsamor.SG	ARM_Tavshut_Trialeti_MBA	-0.0057	-0.886	12250	12389	254858
Mbuti.DG	Mentesh	Armenia_MBA	ARM_Tavshut_Trialeti_MBA	-0.0006	-0.100	14303	14321	292356
Mbuti.DG	Mentesh	Armenia_MBA.SG	ARM_Tavshut_Trialeti_MBA	0.0133	1.670	6798	6620	138926
Mbuti.DG	Mentesh	Russia_Caucasus_LBA_Dolmen	ARM_Tavshut_Trialeti_MBA	-0.0126	-0.783	1310	1343	27690
Mbuti.DG	Mentesh	Russia_North_Caucasus	ARM_Tavshut_Trialeti_MBA	0.0092	1.759	15062	14786	306247
Mbuti.DG	Mentesh	Russia_North_Caucasus_MBA	ARM_Tavshut_Trialeti_MBA	0.0006	0.108	15725	15708	323749
Mbuti.DG	Mentesh	Russia_Steppe_Lola	ARM_Tavshut_Trialeti_MBA	0.0267	4.248	14556	13798	293178
Mbuti.DG	Mentesh	ARM_Berkaber_KuraAraxes_EBA	ARM_Tavshut_Trialeti_MBA	0.0032	0.588	15705	15605	320431
Mbuti.DG	Mentesh	ARM_Karnut_KuraAraxes_EBA	ARM_Tavshut_Trialeti_MBA	-0.0020	-0.361	15414	15475	315441
Mbuti.DG	Mentesh	ARM_Shengavit_KuraAraxes_EBA	ARM_Tavshut_Trialeti_MBA	-0.0321	-1.505	712	759	15359
Mbuti.DG	Mentesh	Armenia_Caucasus_EBA_KuraAraxes	ARM_Shengavit_KuraAraxes_EBA	-0.0015	-0.062	590	592	12678
Mbuti.DG	Mentesh	Armenia_EBA	ARM_Shengavit_KuraAraxes_EBA	-0.0007	-0.041	807	808	16817
Mbuti.DG	Mentesh	Russia_Caucasus_KuraAraxes	ARM_Shengavit_KuraAraxes_EBA	0.0118	0.563	725	708	15074
Mbuti.DG	Mentesh	Russia_Caucasus_LateMaikop	ARM_Shengavit_KuraAraxes_EBA	0.0042	0.209	752	746	15699
Mbuti.DG	Mentesh	Russia_Caucasus_Maikop	ARM_Shengavit_KuraAraxes_EBA	0.0089	0.332	439	431	8843
Mbuti.DG	Mentesh	Russia_Caucasus_Maikop_Novosvobodnaya	ARM_Shengavit_KuraAraxes_EBA	-0.0085	-0.440	710	722	14834
Mbuti.DG	Mentesh	Russia_LateMaikop	ARM_Shengavit_KuraAraxes_EBA	0.0037	0.177	701	696	14933
Mbuti.DG	Mentesh	Russia_Steppe_Maikop	ARM_Shengavit_KuraAraxes_EBA	0.0277	1.730	845	800	16919
Mbuti.DG	Mentesh	Russia_Steppe_Maikop_o	ARM_Shengavit_KuraAraxes_EBA	-0.0185	-0.758	509	528	10698
Mbuti.DG	Mentesh	Armenia_LBA.SG	ARM_Shengavit_KuraAraxes_EBA	0.0084	0.319	469	461	9787
Mbuti.DG	Mentesh	Armenia_LchashenMetsamor.SG	ARM_Shengavit_KuraAraxes_EBA	-0.0269	-1.206	614	647	13271
Mbuti.DG	Mentesh	Armenia_MBA	ARM_Shengavit_KuraAraxes_EBA	0.0260	1.274	768	729	15479
Mbuti.DG	Mentesh	Armenia_MBA.SG	ARM_Shengavit_KuraAraxes_EBA	0.0223	0.723	361	345	7463
Mbuti.DG	Mentesh	Russia_Caucasus_LBA_Dolmen	ARM_Shengavit_KuraAraxes_EBA	0.0623	0.928	86	76	1658
Mbuti.DG	Mentesh	Russia_North_Caucasus	ARM_Shengavit_KuraAraxes_EBA	0.0176	1.014	786	759	16125
Mbuti.DG	Mentesh	Russia_North_Caucasus_MBA	ARM_Shengavit_KuraAraxes_EBA	-0.0083	-0.498	793	807	16847
Mbuti.DG	Mentesh	Russia_Steppe_Lola	ARM_Shengavit_KuraAraxes_EBA	0.0108	0.524	772	756	15591
Mbuti.DG	Mentesh	ARM_Berkaber_KuraAraxes_EBA	ARM_Shengavit_KuraAraxes_EBA	-0.0106	-0.627	789	806	16696
Mbuti.DG	Mentesh	ARM_Karnut_KuraAraxes_EBA	ARM_Shengavit_KuraAraxes_EBA	0.0081	0.452	797	784	16557
Mbuti.DG	Mentesh	Armenia_Caucasus_EBA_KuraAraxes	ARM_Karnut_KuraAraxes_EBA	-0.0055	-0.990	12010	12144	250645
Mbuti.DG	Mentesh	Armenia_EBA	ARM_Karnut_KuraAraxes_EBA	-0.0007	-0.163	17400	17423	359826
Mbuti.DG	Mentesh	Russia_Caucasus_KuraAraxes	ARM_Karnut_KuraAraxes_EBA	0.0032	0.648	15115	15018	310552
Mbuti.DG	Mentesh	Russia_Caucasus_LateMaikop	ARM_Karnut_KuraAraxes_EBA	-0.0033	-0.594	15622	15726	322871
Mbuti.DG	Mentesh	Russia_Caucasus_Maikop	ARM_Karnut_KuraAraxes_EBA	-0.0050	-0.771	8291	8374	172445
Mbuti.DG	Mentesh	Russia_Caucasus_Maikop_Novosvobodnaya	ARM_Karnut_KuraAraxes_EBA	-0.0041	-0.904	14730	14850	303974
Mbuti.DG	Mentesh	Russia_LateMaikop	ARM_Karnut_KuraAraxes_EBA	-0.0072	-1.288	14550	14760	302181
Mbuti.DG	Mentesh	Russia_Steppe_Maikop	ARM_Karnut_KuraAraxes_EBA	0.0252	6.044	18226	17329	361263
Mbuti.DG	Mentesh	Russia_Steppe_Maikop_o	ARM_Karnut_KuraAraxes_EBA	0.0029	0.496	10463	10403	213099
Mbuti.DG	Mentesh	Armenia_LBA.SG	ARM_Karnut_KuraAraxes_EBA	-0.0008	-0.146	9798	9812	204729
Mbuti.DG	Mentesh	Armenia_LchashenMetsamor.SG	ARM_Karnut_KuraAraxes_EBA	-0.0010	-0.193	13714	13742	284432
Mbuti.DG	Mentesh	Armenia_MBA	ARM_Karnut_KuraAraxes_EBA	0.0017	0.318	15622	15569	320338
Mbuti.DG	Mentesh	Armenia_MBA.SG	ARM_Karnut_KuraAraxes_EBA	-0.0017	-0.238	7348	7373	153487
Mbuti.DG	Mentesh	Russia_Caucasus_LBA_Dolmen	ARM_Karnut_KuraAraxes_EBA	-0.0197	-1.413	1378	1434	29654
Mbuti.DG	Mentesh	Russia_North_Caucasus	ARM_Karnut_KuraAraxes_EBA	0.0101	2.407	16565	16233	336426
Mbuti.DG	Mentesh	Russia_North_Caucasus_MBA	ARM_Karnut_KuraAraxes_EBA	0.0013	0.321	17521	17474	359070
Mbuti.DG	Mentesh	Russia_Steppe_Lola	ARM_Karnut_KuraAraxes_EBA	0.0293	5.358	16133	15213	319489
Mbuti.DG	Mentesh	ARM_Berkaber_KuraAraxes_EBA	ARM_Karnut_KuraAraxes_EBA	-0.0003	-0.082	17155	17166	354972
Mbuti.DG	Mentesh	Armenia_Caucasus_EBA_KuraAraxes	ARM_Berkaber_KuraAraxes_EBA	-0.0072	-1.272	12209	12387	254091
Mbuti.DG	Mentesh	Armenia_EBA	ARM_Berkaber_KuraAraxes_EBA	0.0001	0.021	17756	17753	368357
Mbuti.DG	Mentesh	Russia_Caucasus_KuraAraxes	ARM_Berkaber_KuraAraxes_EBA	0.0056	1.192	15383	15210	315997
Mbuti.DG	Mentesh	Russia_Caucasus_LateMaikop	ARM_Berkaber_KuraAraxes_EBA	-0.0054	-0.997	15749	15920	328424
Mbuti.DG	Mentesh	Russia_Caucasus_Maikop	ARM_Berkaber_KuraAraxes_EBA	-0.0029	-0.476	8419	8467	174728
Mbuti.DG	Mentesh	Russia_Caucasus_Maikop_Novosvobodnaya	ARM_Berkaber_KuraAraxes_EBA	-0.0043	-0.995	14956	15084	308922
Mbuti.DG	Mentesh	Russia_LateMaikop	ARM_Berkaber_KuraAraxes_EBA	-0.0086	-1.644	14739	14994	306614
Mbuti.DG	Mentesh	Russia_Steppe_Maikop	ARM_Berkaber_KuraAraxes_EBA	0.0256	6.810	18606	17676	370069
Mbuti.DG	Mentesh	Russia_Steppe_Maikop_o	ARM_Berkaber_KuraAraxes_EBA	0.0051	0.895	10610	10503	216431
Mbuti.DG	Mentesh	Armenia_LBA.SG	ARM_Berkaber_KuraAraxes_EBA	-0.0020	-0.428	10000	10040	209714
Mbuti.DG	Mentesh	Armenia_LchashenMetsamor.SG	ARM_Berkaber_KuraAraxes_EBA	-0.0006	-0.107	14063	14078	292099
Mbuti.DG	Mentesh	Armenia_MBA	ARM_Berkaber_KuraAraxes_EBA	-0.0011	-0.210	15798	15832	325770
Mbuti.DG	Mentesh	Armenia_MBA.SG	ARM_Berkaber_KuraAraxes_EBA	0.0030	0.482	7539	7494	157247
Mbuti.DG	Mentesh	Russia_Caucasus_LBA_Dolmen	ARM_Berkaber_KuraAraxes_EBA	-0.0206	-1.557	1401	1460	29983
Mbuti.DG	Mentesh	Russia_North_Caucasus	ARM_Berkaber_KuraAraxes_EBA	0.0116	3.150	16896	16508	343026
Mbuti.DG	Mentesh	Russia_North_Caucasus_MBA	ARM_Berkaber_KuraAraxes_EBA	-0.0000	-0.007	17776	17777	367639
Mbuti.DG	Mentesh	Russia_Steppe_Lola	ARM_Berkaber_KuraAraxes_EBA	0.0300	5.635	16337	15386	324644
Mbuti.DG	Mentesh	ARM_Karnut_KuraAraxes_EBA	ARM_Pijut_LBA	-0.0004	-0.060	12908	12917	265441
Mbuti.DG	Mentesh	ARM_Shengavit_KuraAraxes_EBA	ARM_Pijut_LBA	0.0197	0.869	656	630	13218
Mbuti.DG	Mentesh	ARM_Tavshut_Trialeti_MBA	ARM_Pijut_LBA	-0.0031	-0.445	12103	12178	246006
Mbuti.DG	Mentesh	ARM_Tekhut_LBA	ARM_Pijut_LBA	-0.0006	-0.087	10466	10479	217271
Mbuti.DG	Mentesh	ARM_Black_Fortress_LBA	ARM_Pijut_LBA	0.0007	0.132	13359	13341	274151
Mbuti.DG	Mentesh	ARM_Dzori_Gekh_LBA	ARM_Pijut_LBA	0.0019	0.237	7785	7756	160091
Mbuti.DG	Mentesh	ARM_Karashamb_LBA	ARM_Pijut_LBA	0.0009	0.181	13472	13448	276718
Mbuti.DG	Mentesh	ARM_Keti_LBA	ARM_Pijut_LBA	-0.0011	-0.156	10624	10647	218721
Mbuti.DG	Mentesh	ARM_Keti_Urartian	ARM_Pijut_LBA	-0.0035	-0.507	9770	9839	202375
Mbuti.DG	Mentesh	ARM_Lchashen_LBA	ARM_Pijut_LBA	0.0041	0.832	13479	13369	276304
Mbuti.DG	Mentesh	ARM_Lori_Berd_LBA	ARM_Pijut_LBA	0.0020	0.331	12750	12699	259714
Mbuti.DG	Mentesh	ARM_Nerkin_Getashen_LBA	ARM_Pijut_LBA	-0.0007	-0.131	13412	13430	275859
Mbuti.DG	Mentesh	ARM_Noratus_LBA	ARM_Pijut_LBA	-0.0022	-0.427	13431	13490	276375
Mbuti.DG	Mentesh	Armenia_Caucasus_EBA_KuraAraxes	ARM_Noratus_LBA	-0.0075	-1.530	12507	12696	260280
Mbuti.DG	Mentesh	Armenia_EBA	ARM_Noratus_LBA	0.0006	0.201	18762	18739	386275
Mbuti.DG	Mentesh	Russia_Caucasus_KuraAraxes	ARM_Noratus_LBA	0.0065	1.597	15971	15766	325853
Mbuti.DG	Mentesh	Russia_Caucasus_LateMaikop	ARM_Noratus_LBA	-0.0040	-0.814	16336	16466	338310
Mbuti.DG	Mentesh	Russia_Caucasus_Maikop	ARM_Noratus_LBA	-0.0038	-0.685	8614	8680	178711
Mbuti.DG	Mentesh	Russia_Caucasus_Maikop_Novosvobodnaya	ARM_Noratus_LBA	-0.0041	-1.185	15397	15523	318544
Mbuti.DG	Mentesh	Russia_LateMaikop	ARM_Noratus_LBA	-0.0085	-1.824	15160	15421	314554
Mbuti.DG	Mentesh	Russia_Steppe_Maikop	ARM_Noratus_LBA	0.0246	8.040	19326	18397	387173
Mbuti.DG	Mentesh	Russia_Steppe_Maikop_o	ARM_Noratus_LBA	0.0037	0.769	10869	10788	222398
Mbuti.DG	Mentesh	Armenia_LBA.SG	ARM_Noratus_LBA	0.0023	0.556	10464	10416	219317
Mbuti.DG	Mentesh	Armenia_LchashenMetsamor.SG	ARM_Noratus_LBA	-0.0013	-0.296	14859	14898	308922
Mbuti.DG	Mentesh	Armenia_MBA	ARM_Noratus_LBA	0.0004	0.091	16451	16437	337411
Mbuti.DG	Mentesh	Armenia_MBA.SG	ARM_Noratus_LBA	0.0017	0.313	7893	7866	164592
Mbuti.DG	Mentesh	Russia_Caucasus_LBA_Dolmen	ARM_Noratus_LBA	-0.0141	-1.143	1436	1477	30489
Mbuti.DG	Mentesh	Russia_North_Caucasus	ARM_Noratus_LBA	0.0102	3.342	17330	16980	355010
Mbuti.DG	Mentesh	Russia_North_Caucasus_MBA	ARM_Noratus_LBA	0.0011	0.382	18632	18589	384034
Mbuti.DG	Mentesh	Russia_Steppe_Lola	ARM_Noratus_LBA	0.0301	6.403	16722	15746	334591
Mbuti.DG	Mentesh	ARM_Berkaber_KuraAraxes_EBA	ARM_Noratus_LBA	0.0004	0.125	18390	18376	378779
Mbuti.DG	Mentesh	ARM_Karnut_KuraAraxes_EBA	ARM_Noratus_LBA	0.0003	0.075	17967	17958	368766
Mbuti.DG	Mentesh	ARM_Shengavit_KuraAraxes_EBA	ARM_Noratus_LBA	-0.0082	-0.549	822	836	17080
Mbuti.DG	Mentesh	ARM_Tavshut_Trialeti_MBA	ARM_Noratus_LBA	0.0007	0.147	16109	16087	330263
Mbuti.DG	Mentesh	ARM_Tekhut_LBA	ARM_Noratus_LBA	0.0008	0.170	13307	13286	274884
Mbuti.DG	Mentesh	ARM_Black_Fortress_LBA	ARM_Noratus_LBA	0.0014	0.536	19018	18965	390432
Mbuti.DG	Mentesh	ARM_Dzori_Gekh_LBA	ARM_Noratus_LBA	0.0014	0.257	9721	9694	199802
Mbuti.DG	Mentesh	ARM_Karashamb_LBA	ARM_Noratus_LBA	0.0015	0.785	19575	19516	403067
Mbuti.DG	Mentesh	ARM_Keti_LBA	ARM_Noratus_LBA	0.0022	0.436	13623	13564	279351
Mbuti.DG	Mentesh	ARM_Keti_Urartian	ARM_Noratus_LBA	-0.0035	-0.699	12322	12409	255214
Mbuti.DG	Mentesh	ARM_Lchashen_LBA	ARM_Noratus_LBA	0.0033	1.625	19406	19279	399793
Mbuti.DG	Mentesh	ARM_Lori_Berd_LBA	ARM_Noratus_LBA	0.0050	1.399	17174	17002	351540
Mbuti.DG	Mentesh	ARM_Nerkin_Getashen_LBA	ARM_Noratus_LBA	0.0008	0.339	19267	19237	397405
Mbuti.DG	Mentesh	Armenia_Caucasus_EBA_KuraAraxes	ARM_Nerkin_Getashen_LBA	-0.0072	-1.423	12471	12653	259862
Mbuti.DG	Mentesh	Armenia_EBA	ARM_Nerkin_Getashen_LBA	0.0004	0.114	18636	18622	384248
Mbuti.DG	Mentesh	Russia_Caucasus_KuraAraxes	ARM_Nerkin_Getashen_LBA	0.0056	1.331	15905	15728	325086
Mbuti.DG	Mentesh	Russia_Caucasus_LateMaikop	ARM_Nerkin_Getashen_LBA	-0.0045	-0.931	16274	16422	337616
Mbuti.DG	Mentesh	Russia_Caucasus_Maikop	ARM_Nerkin_Getashen_LBA	-0.0072	-1.287	8567	8691	178406
Mbuti.DG	Mentesh	Russia_Caucasus_Maikop_Novosvobodnaya	ARM_Nerkin_Getashen_LBA	-0.0035	-0.965	15389	15496	317838
Mbuti.DG	Mentesh	Russia_LateMaikop	ARM_Nerkin_Getashen_LBA	-0.0105	-2.220	15114	15434	314091

## Sheet: MenteshSamples
Supp Data 3.C	D-statistic(Outgroup, PopY ; each Mentesh samples , PopZ)
Outgroup	PopY	MT	PopZ	D-stat	Z-score	ABBA	ABAB	#SNPs
Mbuti.DG	CHG	MT23	Polutepe_002	0.0218	2.441	4450	4260	84966
Mbuti.DG	EEHG	MT23	Polutepe_002	0.0238	2.810	4449	4242	84430
Mbuti.DG	Iran_GanjDareh_N	MT23	Polutepe_002	0.0228	3.199	4366	4172	84425
Mbuti.DG	PPN	MT23	Polutepe_002	0.0040	0.406	3126	3101	61347
Mbuti.DG	Latvia_HG	MT23	Polutepe_002	0.0139	2.015	4401	4280	84587
Mbuti.DG	Serbia_Mesolithic_IronGates	MT23	Polutepe_002	0.0141	2.036	4434	4311	84965
Mbuti.DG	Greece_Peloponnese_N	MT23	Polutepe_002	0.0133	1.748	4435	4319	84547
Mbuti.DG	Anatolia_N	MT23	Polutepe_002	0.0090	1.392	4449	4369	84966
Mbuti.DG	WSHG	MT23	Polutepe_002	0.0126	1.425	4118	4015	79604
Mbuti.DG	Iran_LN_SehGabi	MT23	Polutepe_002	0.0336	2.748	2666	2493	51746
Mbuti.DG	Israel_C	MT23	Polutepe_002	0.0139	1.997	4412	4292	84501
Mbuti.DG	Iberia_HG_published	MT23	Polutepe_002	0.0312	2.550	2435	2288	46040
Mbuti.DG	Serbia_EN	MT23	Polutepe_002	0.0069	0.848	4318	4259	83264
Mbuti.DG	Anatolia_Epipaleolithic	MT23	Polutepe_002	0.0102	0.953	3810	3733	73570
Mbuti.DG	Russia_Caucasus_Eneolithic	MT23	Polutepe_002	0.0127	1.148	3563	3474	68476
Mbuti.DG	Armenia_C	MT23	Polutepe_002	0.0131	1.754	4371	4258	83748
Mbuti.DG	Caucasus_lowlands_LC	MT23	Polutepe_002	0.0051	0.304	1350	1337	26518
Mbuti.DG	Mentesh_001	MT23	Polutepe_002	0.0212	1.965	3632	3481	68636
Mbuti.DG	Polutepe_002	MT23	CHG	-0.0054	-0.569	4450	4499	84966
Mbuti.DG	EEHG	MT23	CHG	0.0158	2.483	9966	9656	184621
Mbuti.DG	Iran_GanjDareh_N	MT23	CHG	0.0190	3.346	9488	9134	177242
Mbuti.DG	PPN	MT23	CHG	-0.0482	-6.131	5199	5725	104570
Mbuti.DG	Latvia_HG	MT23	CHG	-0.0013	-0.231	9407	9431	178848
Mbuti.DG	Serbia_Mesolithic_IronGates	MT23	CHG	-0.0032	-0.587	9892	9955	187333
Mbuti.DG	Greece_Peloponnese_N	MT23	CHG	-0.0322	-5.619	9241	9856	180020
Mbuti.DG	Anatolia_N	MT23	CHG	-0.0325	-6.465	9647	10295	187510
Mbuti.DG	WSHG	MT23	CHG	0.0126	1.728	7694	7503	145681
Mbuti.DG	Iran_LN_SehGabi	MT23	CHG	0.0267	2.857	4726	4480	88989
Mbuti.DG	Israel_C	MT23	CHG	-0.0399	-7.594	8958	9703	177574
Mbuti.DG	Iberia_HG_published	MT23	CHG	0.0082	0.869	4210	4142	79702
Mbuti.DG	Serbia_EN	MT23	CHG	-0.0256	-4.044	8779	9241	170938
Mbuti.DG	Anatolia_Epipaleolithic	MT23	CHG	-0.0254	-3.226	7439	7827	144258
Mbuti.DG	Russia_Caucasus_Eneolithic	MT23	CHG	0.0397	4.727	6541	6042	117522
Mbuti.DG	Armenia_C	MT23	CHG	-0.0106	-1.830	9069	9263	173340
Mbuti.DG	Caucasus_lowlands_LC	MT23	CHG	-0.0067	-0.516	1987	2014	38825
Mbuti.DG	Mentesh_001	MT23	CHG	-0.0077	-0.943	5971	6064	114169
Mbuti.DG	CHG	MT23	Caucasus_lowlands_LC	0.0065	0.513	1987	1962	38825
Mbuti.DG	EEHG	MT23	Caucasus_lowlands_LC	0.0178	1.471	2016	1945	38604
Mbuti.DG	Iran_GanjDareh_N	MT23	Caucasus_lowlands_LC	0.0095	0.864	1973	1936	38576
Mbuti.DG	PPN	MT23	Caucasus_lowlands_LC	0.0057	0.395	1444	1427	28319
Mbuti.DG	Latvia_HG	MT23	Caucasus_lowlands_LC	0.0151	1.535	1999	1939	38632
Mbuti.DG	Serbia_Mesolithic_IronGates	MT23	Caucasus_lowlands_LC	0.0130	1.339	2008	1956	38818
Mbuti.DG	Greece_Peloponnese_N	MT23	Caucasus_lowlands_LC	0.0120	1.148	2013	1965	38635
Mbuti.DG	Anatolia_N	MT23	Caucasus_lowlands_LC	0.0061	0.677	2008	1984	38821
Mbuti.DG	WSHG	MT23	Caucasus_lowlands_LC	0.0214	1.718	1863	1785	36196
Mbuti.DG	Iran_LN_SehGabi	MT23	Caucasus_lowlands_LC	0.0050	0.289	1205	1193	24049
Mbuti.DG	Israel_C	MT23	Caucasus_lowlands_LC	0.0051	0.534	1982	1962	38586
Mbuti.DG	Iberia_HG_published	MT23	Caucasus_lowlands_LC	-0.0077	-0.424	1071	1088	21450
Mbuti.DG	Serbia_EN	MT23	Caucasus_lowlands_LC	-0.0033	-0.296	1944	1957	38031
Mbuti.DG	Anatolia_Epipaleolithic	MT23	Caucasus_lowlands_LC	0.0011	0.070	1723	1719	33886
Mbuti.DG	Iran_GanjDareh_N	MT23	Mentesh_001	0.0117	1.679	5829	5694	112970
Mbuti.DG	PPN	MT23	Mentesh_001	0.0106	1.149	4049	3964	77784
Mbuti.DG	Latvia_HG	MT23	Mentesh_001	0.0207	3.168	5980	5738	113219
Mbuti.DG	Serbia_Mesolithic_IronGates	MT23	Mentesh_001	0.0162	2.456	6013	5821	114147
Mbuti.DG	Greece_Peloponnese_N	MT23	Mentesh_001	0.0132	1.978	6011	5855	113304
Mbuti.DG	Anatolia_N	MT23	Mentesh_001	0.0174	2.884	6073	5865	114157
Mbuti.DG	WSHG	MT23	Mentesh_001	0.0228	2.691	5406	5165	103226
Mbuti.DG	Iran_LN_SehGabi	MT23	Mentesh_001	0.0365	3.368	3489	3243	65657
Mbuti.DG	Israel_C	MT23	Mentesh_001	0.0185	2.902	5977	5759	113038
Mbuti.DG	Iberia_HG_published	MT23	Mentesh_001	0.0339	2.954	3130	2925	58869
Mbuti.DG	Serbia_EN	MT23	Mentesh_001	0.0143	1.850	5841	5677	110776
Mbuti.DG	Anatolia_Epipaleolithic	MT23	Mentesh_001	0.0313	3.003	5185	4871	96741
Mbuti.DG	Armenia_C	MT23	Mentesh_001	0.0187	2.701	5915	5698	111699
Mbuti.DG	Caucasus_lowlands_LC	MT23	Mentesh_001	0.0243	1.562	1671	1592	31855
Mbuti.DG	Polutepe_002	MT23	Mentesh_001	0.0180	1.592	3632	3503	68636
Mbuti.DG	Luxembourg_Loschbour_published.DG	MT23	Russia_Caucasus_Eneolithic	0.0202	2.382	6167	5922	116400
Mbuti.DG	Luxembourg_Loschbour_published.DG	MT23	Armenia_C	0.0143	2.218	9108	8852	171876
Mbuti.DG	Luxembourg_Loschbour_published.DG	MT23	Caucasus_lowlands_LC	-0.0007	-0.052	1953	1956	38426
Mbuti.DG	Luxembourg_Loschbour_published.DG	MT23	CHG	-0.0029	-0.406	9852	9909	186904
Mbuti.DG	Luxembourg_Loschbour_published.DG	MT23	Polutepe_002	0.0044	0.482	4352	4313	84070
Mbuti.DG	Luxembourg_Loschbour_published.DG	MT23	Mentesh_001	0.0163	1.864	5933	5743	113087
Mbuti.DG	Belgium_UP_GoyetQ-2_published	MT23	Russia_Caucasus_Eneolithic	0.0287	1.066	483	456	8925
Mbuti.DG	Belgium_UP_GoyetQ-2_published	MT23	Armenia_C	0.0033	0.159	558	554	10988
Mbuti.DG	Belgium_UP_GoyetQ-2_published	MT23	Caucasus_lowlands_LC	0.0138	0.305	163	159	3269
Mbuti.DG	Belgium_UP_GoyetQ-2_published	MT23	CHG	-0.0174	-0.762	575	595	11164
Mbuti.DG	Belgium_UP_GoyetQ-2_published	MT23	Polutepe_002	0.0125	0.424	368	359	7031
Mbuti.DG	Belgium_UP_GoyetQ-2_published	MT23	Mentesh_001	-0.0075	-0.273	451	458	8736
Mbuti.DG	Italy_North_Villabruna_HG	MT23	Russia_Caucasus_Eneolithic	0.0190	1.939	5674	5462	107084
Mbuti.DG	Italy_North_Villabruna_HG	MT23	Armenia_C	0.0085	1.211	7562	7435	145087
Mbuti.DG	Italy_North_Villabruna_HG	MT23	Caucasus_lowlands_LC	0.0183	1.283	1866	1799	36506
Mbuti.DG	Italy_North_Villabruna_HG	MT23	CHG	-0.0063	-0.811	7778	7877	149951
Mbuti.DG	Italy_North_Villabruna_HG	MT23	Polutepe_002	0.0145	1.388	4135	4017	79735
Mbuti.DG	Italy_North_Villabruna_HG	MT23	Mentesh_001	0.0142	1.487	5452	5299	104422
Mbuti.DG	Russia_Caucasus_Eneolithic	MT23	Caucasus_lowlands_LC	-0.0091	-0.588	1619	1649	31604
Mbuti.DG	Armenia_C	MT23	Caucasus_lowlands_LC	0.0144	1.367	2002	1945	38307
Mbuti.DG	Polutepe_002	MT23	Caucasus_lowlands_LC	0.0150	0.879	1350	1310	26518
Mbuti.DG	Mentesh_001	MT23	Caucasus_lowlands_LC	0.0280	1.831	1671	1580	31855
Mbuti.DG	CHG	MT23	Armenia_C	0.0057	1.006	9069	8967	173340
Mbuti.DG	EEHG	MT23	Armenia_C	0.0339	5.928	9318	8707	171218
Mbuti.DG	Iran_GanjDareh_N	MT23	Armenia_C	0.0080	1.548	8727	8589	167863
Mbuti.DG	PPN	MT23	Armenia_C	-0.0099	-1.424	5252	5358	102236
Mbuti.DG	Latvia_HG	MT23	Armenia_C	0.0276	5.775	9091	8603	169033
Mbuti.DG	Serbia_Mesolithic_IronGates	MT23	Armenia_C	0.0220	4.597	9286	8886	173180
Mbuti.DG	Greece_Peloponnese_N	MT23	Armenia_C	0.0068	1.386	8986	8864	169278
Mbuti.DG	Anatolia_N	MT23	Armenia_C	0.0015	0.355	9126	9098	173213
Mbuti.DG	WSHG	MT23	Armenia_C	0.0313	4.919	7628	7165	142159
Mbuti.DG	Iran_LN_SehGabi	MT23	Armenia_C	0.0181	2.221	4552	4390	87082
Mbuti.DG	Israel_C	MT23	Armenia_C	-0.0003	-0.061	8774	8779	168253
Mbuti.DG	Iberia_HG_published	MT23	Armenia_C	0.0280	3.380	4171	3944	78054
Mbuti.DG	Serbia_EN	MT23	Armenia_C	0.0071	1.283	8563	8443	162774
Mbuti.DG	Anatolia_Epipaleolithic	MT23	Armenia_C	0.0113	1.527	7327	7163	137753
Mbuti.DG	Russia_Caucasus_Eneolithic	MT23	Armenia_C	0.0110	1.541	6101	5967	115356
Mbuti.DG	Caucasus_lowlands_LC	MT23	Armenia_C	0.0060	0.518	2002	1978	38307
Mbuti.DG	Polutepe_002	MT23	Armenia_C	0.0010	0.122	4371	4362	83748
Mbuti.DG	Mentesh_001	MT23	Armenia_C	0.0163	2.185	5915	5726	111699
Mbuti.DG	CHG	MT23	Russia_Caucasus_Eneolithic	0.0575	7.298	6541	5830	117522
Mbuti.DG	EEHG	MT23	Russia_Caucasus_Eneolithic	0.0321	4.138	6290	5899	116719
Mbuti.DG	Iran_GanjDareh_N	MT23	Russia_Caucasus_Eneolithic	0.0223	3.361	6149	5881	116432
Mbuti.DG	PPN	MT23	Russia_Caucasus_Eneolithic	-0.0113	-1.241	4060	4153	79291
Mbuti.DG	Latvia_HG	MT23	Russia_Caucasus_Eneolithic	0.0254	4.031	6238	5929	116928
Mbuti.DG	Serbia_Mesolithic_IronGates	MT23	Russia_Caucasus_Eneolithic	0.0212	3.390	6270	6010	117523
Mbuti.DG	Greece_Peloponnese_N	MT23	Russia_Caucasus_Eneolithic	0.0084	1.316	6181	6079	116690
Mbuti.DG	Anatolia_N	MT23	Russia_Caucasus_Eneolithic	0.0005	0.092	6180	6173	117527
Mbuti.DG	WSHG	MT23	Russia_Caucasus_Eneolithic	0.0214	2.594	5632	5396	107334
Mbuti.DG	Iran_LN_SehGabi	MT23	Russia_Caucasus_Eneolithic	0.0234	2.140	3537	3375	67532
Mbuti.DG	Israel_C	MT23	Russia_Caucasus_Eneolithic	-0.0004	-0.064	6085	6090	116702
Mbuti.DG	Iberia_HG_published	MT23	Russia_Caucasus_Eneolithic	0.0167	1.447	3175	3071	60526
Mbuti.DG	Serbia_EN	MT23	Russia_Caucasus_Eneolithic	0.0070	0.997	6017	5933	114304
Mbuti.DG	Anatolia_Epipaleolithic	MT23	Russia_Caucasus_Eneolithic	0.0060	0.637	5201	5140	99058
Mbuti.DG	Armenia_C	MT23	Russia_Caucasus_Eneolithic	0.0126	1.941	6101	5948	115356
Mbuti.DG	Caucasus_lowlands_LC	MT23	Russia_Caucasus_Eneolithic	-0.0104	-0.678	1619	1653	31604
Mbuti.DG	Polutepe_002	MT23	Russia_Caucasus_Eneolithic	-0.0005	-0.043	3563	3566	68476
Mbuti.DG	Russia_Caucasus_EBA_Yamnaya	MT23	Russia_Caucasus_Eneolithic	0.0240	3.130	5477	5220	102132
Mbuti.DG	Mentesh_001	MT23	Russia_Caucasus_Eneolithic	0.0250	2.618	4669	4442	87170
Mbuti.DG	Russia_Caucasus_EBA_Yamnaya	MT23	Russia_Caucasus_Eneolithic	0.0240	3.130	5477	5220	102132
Mbuti.DG	Russia_Caucasus_EBA_Yamnaya	MT23	Armenia_C	0.0165	2.969	7137	6905	134492
Mbuti.DG	Russia_Caucasus_EBA_Yamnaya	MT23	Caucasus_lowlands_LC	-0.0004	-0.030	1824	1825	35469
Mbuti.DG	Russia_Caucasus_EBA_Yamnaya	MT23	CHG	0.0090	1.403	7359	7227	137872
Mbuti.DG	Russia_Caucasus_EBA_Yamnaya	MT23	Polutepe_002	0.0157	1.869	4029	3904	77395
Mbuti.DG	Russia_Caucasus_EBA_Yamnaya	MT23	Mentesh_001	0.0255	3.100	5295	5031	100019
Mbuti.DG	Russia_Caucasus_Eneolithic	MT23	Mentesh_001	0.0243	2.461	4669	4448	87170
Mbuti.DG	CHG	MT23	Mentesh_001	0.0133	1.646	5971	5814	114169
Mbuti.DG	EEHG	MT23	Mentesh_001	0.0229	2.914	6034	5764	113271
Mbuti.DG	CHG	MT26	Polutepe_002	0.0061	0.559	2373	2344	45917
Mbuti.DG	EEHG	MT26	Polutepe_002	0.0042	0.368	2374	2354	45598
Mbuti.DG	Iran_GanjDareh_N	MT26	Polutepe_002	0.0107	1.087	2354	2304	45527
Mbuti.DG	PPN	MT26	Polutepe_002	0.0080	0.575	1654	1628	32418
Mbuti.DG	Latvia_HG	MT26	Polutepe_002	0.0055	0.580	2366	2341	45617
Mbuti.DG	Serbia_Mesolithic_IronGates	MT26	Polutepe_002	0.0060	0.655	2378	2349	45909
Mbuti.DG	Greece_Peloponnese_N	MT26	Polutepe_002	0.0033	0.327	2385	2370	45637
Mbuti.DG	Anatolia_N	MT26	Polutepe_002	0.0065	0.751	2406	2375	45915
Mbuti.DG	WSHG	MT26	Polutepe_002	0.0104	0.854	2194	2149	42300
Mbuti.DG	Iran_LN_SehGabi	MT26	Polutepe_002	-0.0092	-0.514	1374	1400	27331
Mbuti.DG	Israel_C	MT26	Polutepe_002	0.0026	0.287	2363	2351	45542
Mbuti.DG	Iberia_HG_published	MT26	Polutepe_002	0.0114	0.637	1233	1205	24250
Mbuti.DG	Serbia_EN	MT26	Polutepe_002	0.0145	1.397	2378	2310	44794
Mbuti.DG	Anatolia_Epipaleolithic	MT26	Polutepe_002	0.0040	0.276	2044	2028	39465
Mbuti.DG	Russia_Caucasus_Eneolithic	MT26	Polutepe_002	0.0272	1.878	1883	1784	36046
Mbuti.DG	Armenia_C	MT26	Polutepe_002	0.0081	0.803	2336	2299	45086
Mbuti.DG	Caucasus_lowlands_LC	MT26	Polutepe_002	-0.0379	-1.708	681	734	13807
Mbuti.DG	Mentesh_001	MT26	Polutepe_002	0.0134	0.931	1912	1861	36225
Mbuti.DG	Polutepe_002	MT26	CHG	0.0056	0.473	2373	2346	45917
Mbuti.DG	EEHG	MT26	CHG	0.0153	2.050	5962	5783	110729
Mbuti.DG	Iran_GanjDareh_N	MT26	CHG	0.0217	3.145	5603	5365	104225
Mbuti.DG	PPN	MT26	CHG	-0.0213	-2.319	2942	3070	58167
Mbuti.DG	Latvia_HG	MT26	CHG	-0.0020	-0.327	5517	5540	105147
Mbuti.DG	Serbia_Mesolithic_IronGates	MT26	CHG	-0.0042	-0.711	5936	5985	112638
Mbuti.DG	Greece_Peloponnese_N	MT26	CHG	-0.0307	-4.635	5475	5822	106692
Mbuti.DG	Anatolia_N	MT26	CHG	-0.0285	-5.004	5809	6150	112806
Mbuti.DG	WSHG	MT26	CHG	0.0245	2.945	4369	4160	81511
Mbuti.DG	Iran_LN_SehGabi	MT26	CHG	0.0129	1.127	2645	2577	49767
Mbuti.DG	Israel_C	MT26	CHG	-0.0302	-5.018	5282	5611	104150
Mbuti.DG	Iberia_HG_published	MT26	CHG	0.0174	1.508	2333	2254	44450
Mbuti.DG	Serbia_EN	MT26	CHG	-0.0269	-3.612	5086	5367	99972
Mbuti.DG	Anatolia_Epipaleolithic	MT26	CHG	-0.0277	-2.894	4298	4542	83634
Mbuti.DG	Russia_Caucasus_Eneolithic	MT26	CHG	0.0397	3.908	3523	3254	65014
Mbuti.DG	Armenia_C	MT26	CHG	-0.0003	-0.050	5352	5356	101592
Mbuti.DG	Caucasus_lowlands_LC	MT26	CHG	-0.0178	-1.083	1101	1141	21267
Mbuti.DG	Mentesh_001	MT26	CHG	-0.0016	-0.153	3307	3318	63581
Mbuti.DG	CHG	MT26	Caucasus_lowlands_LC	0.0057	0.351	1101	1089	21267
Mbuti.DG	EEHG	MT26	Caucasus_lowlands_LC	0.0051	0.319	1076	1065	21124
Mbuti.DG	Iran_GanjDareh_N	MT26	Caucasus_lowlands_LC	0.0088	0.627	1080	1061	21081
Mbuti.DG	PPN	MT26	Caucasus_lowlands_LC	0.0202	1.020	765	735	15045
Mbuti.DG	Latvia_HG	MT26	Caucasus_lowlands_LC	0.0034	0.249	1078	1071	21085
Mbuti.DG	Serbia_Mesolithic_IronGates	MT26	Caucasus_lowlands_LC	0.0100	0.746	1101	1079	21263
Mbuti.DG	Greece_Peloponnese_N	MT26	Caucasus_lowlands_LC	0.0033	0.236	1097	1089	21135
Mbuti.DG	Anatolia_N	MT26	Caucasus_lowlands_LC	-0.0030	-0.248	1099	1106	21265
Mbuti.DG	WSHG	MT26	Caucasus_lowlands_LC	-0.0067	-0.380	956	969	19443
Mbuti.DG	Iran_LN_SehGabi	MT26	Caucasus_lowlands_LC	-0.0170	-0.715	642	664	12899
Mbuti.DG	Israel_C	MT26	Caucasus_lowlands_LC	0.0066	0.519	1081	1066	21071
Mbuti.DG	Iberia_HG_published	MT26	Caucasus_lowlands_LC	0.0130	0.511	565	550	11435
Mbuti.DG	Serbia_EN	MT26	Caucasus_lowlands_LC	-0.0023	-0.159	1053	1058	20715
Mbuti.DG	Anatolia_Epipaleolithic	MT26	Caucasus_lowlands_LC	0.0143	0.694	984	956	18331
Mbuti.DG	Russia_Caucasus_Eneolithic	MT26	Caucasus_lowlands_LC	0.0161	0.778	870	843	16780
Mbuti.DG	Armenia_C	MT26	Caucasus_lowlands_LC	-0.0020	-0.141	1056	1060	20895
Mbuti.DG	Polutepe_002	MT26	Caucasus_lowlands_LC	0.0002	0.007	681	681	13807
Mbuti.DG	Mentesh_001	MT26	Caucasus_lowlands_LC	0.0106	0.502	861	843	17025
Mbuti.DG	CHG	MT26	Armenia_C	0.0033	0.480	5352	5317	101592
Mbuti.DG	EEHG	MT26	Armenia_C	0.0279	3.951	5399	5106	100152
Mbuti.DG	Iran_GanjDareh_N	MT26	Armenia_C	0.0027	0.407	5054	5027	97365
Mbuti.DG	PPN	MT26	Armenia_C	0.0086	1.001	2921	2871	56609
Mbuti.DG	Latvia_HG	MT26	Armenia_C	0.0210	3.578	5234	5019	97911
Mbuti.DG	Serbia_Mesolithic_IronGates	MT26	Armenia_C	0.0180	3.243	5428	5237	101430
Mbuti.DG	Greece_Peloponnese_N	MT26	Armenia_C	0.0025	0.398	5207	5181	98552
Mbuti.DG	Anatolia_N	MT26	Armenia_C	0.0020	0.369	5354	5333	101463
Mbuti.DG	WSHG	MT26	Armenia_C	0.0330	4.176	4231	3961	79205
Mbuti.DG	Iran_LN_SehGabi	MT26	Armenia_C	0.0036	0.343	2522	2504	48398
Mbuti.DG	Israel_C	MT26	Armenia_C	0.0049	0.857	5104	5055	97416
Mbuti.DG	Iberia_HG_published	MT26	Armenia_C	0.0262	2.443	2280	2163	43309
Mbuti.DG	Serbia_EN	MT26	Armenia_C	0.0063	0.927	4908	4846	93813
Mbuti.DG	Anatolia_Epipaleolithic	MT26	Armenia_C	-0.0092	-1.077	4108	4184	78830
Mbuti.DG	Russia_Caucasus_Eneolithic	MT26	Armenia_C	0.0106	1.144	3289	3221	63557
Mbuti.DG	Caucasus_lowlands_LC	MT26	Armenia_C	-0.0066	-0.436	1056	1070	20895
Mbuti.DG	Polutepe_002	MT26	Armenia_C	0.0148	1.373	2336	2268	45086
Mbuti.DG	Mentesh_001	MT26	Armenia_C	0.0113	1.250	3226	3153	61758
Mbuti.DG	CHG	MT26	Russia_Caucasus_Eneolithic	0.0401	3.951	3523	3252	65014
Mbuti.DG	EEHG	MT26	Russia_Caucasus_Eneolithic	0.0058	0.576	3349	3311	64532
Mbuti.DG	Iran_GanjDareh_N	MT26	Russia_Caucasus_Eneolithic	0.0028	0.324	3333	3315	64262
Mbuti.DG	PPN	MT26	Russia_Caucasus_Eneolithic	-0.0047	-0.383	2183	2204	42685
Mbuti.DG	Latvia_HG	MT26	Russia_Caucasus_Eneolithic	0.0101	1.243	3376	3308	64538
Mbuti.DG	Serbia_Mesolithic_IronGates	MT26	Russia_Caucasus_Eneolithic	0.0060	0.764	3393	3353	65008
Mbuti.DG	Greece_Peloponnese_N	MT26	Russia_Caucasus_Eneolithic	-0.0062	-0.724	3362	3404	64434
Mbuti.DG	Anatolia_N	MT26	Russia_Caucasus_Eneolithic	-0.0099	-1.325	3363	3430	65009
Mbuti.DG	WSHG	MT26	Russia_Caucasus_Eneolithic	0.0141	1.360	3041	2956	58171
Mbuti.DG	Iran_LN_SehGabi	MT26	Russia_Caucasus_Eneolithic	-0.0082	-0.562	1851	1882	36307
Mbuti.DG	Israel_C	MT26	Russia_Caucasus_Eneolithic	-0.0117	-1.469	3318	3397	64399
Mbuti.DG	Iberia_HG_published	MT26	Russia_Caucasus_Eneolithic	-0.0081	-0.536	1657	1684	32559
Mbuti.DG	Serbia_EN	MT26	Russia_Caucasus_Eneolithic	-0.0072	-0.785	3265	3312	62867
Mbuti.DG	Anatolia_Epipaleolithic	MT26	Russia_Caucasus_Eneolithic	-0.0190	-1.591	2789	2897	54173
Mbuti.DG	Armenia_C	MT26	Russia_Caucasus_Eneolithic	0.0005	0.063	3289	3286	63557
Mbuti.DG	Caucasus_lowlands_LC	MT26	Russia_Caucasus_Eneolithic	-0.0116	-0.558	870	891	16780
Mbuti.DG	Polutepe_002	MT26	Russia_Caucasus_Eneolithic	0.0209	1.425	1883	1806	36046
Mbuti.DG	Russia_Caucasus_EBA_Yamnaya	MT26	Russia_Caucasus_Eneolithic	0.0069	0.677	2859	2820	55100
Mbuti.DG	Mentesh_001	MT26	Russia_Caucasus_Eneolithic	0.0080	0.635	2458	2419	46835
Mbuti.DG	Russia_Caucasus_EBA_Yamnaya	MT26	Russia_Caucasus_Eneolithic	0.0069	0.677	2859	2820	55100
Mbuti.DG	Russia_Caucasus_EBA_Yamnaya	MT26	Armenia_C	0.0156	2.102	3929	3808	74834
Mbuti.DG	Russia_Caucasus_EBA_Yamnaya	MT26	Caucasus_lowlands_LC	-0.0006	-0.037	958	959	18993
Mbuti.DG	Russia_Caucasus_EBA_Yamnaya	MT26	CHG	0.0161	1.982	4094	3964	77090
Mbuti.DG	Russia_Caucasus_EBA_Yamnaya	MT26	Polutepe_002	0.0070	0.640	2123	2094	41191
Mbuti.DG	Russia_Caucasus_EBA_Yamnaya	MT26	Mentesh_001	0.0246	2.425	2840	2704	54208
Mbuti.DG	Russia_Caucasus_Eneolithic	MT26	Mentesh_001	0.0223	1.706	2458	2351	46835
Mbuti.DG	CHG	MT26	Mentesh_001	0.0111	1.111	3307	3235	63581
Mbuti.DG	EEHG	MT26	Mentesh_001	0.0132	1.340	3271	3186	62984
Mbuti.DG	Iran_GanjDareh_N	MT26	Mentesh_001	0.0095	1.053	3244	3183	62621
Mbuti.DG	PPN	MT26	Mentesh_001	0.0297	2.557	2180	2054	42052
Mbuti.DG	Latvia_HG	MT26	Mentesh_001	0.0146	1.757	3269	3175	62763
Mbuti.DG	Serbia_Mesolithic_IronGates	MT26	Mentesh_001	0.0220	2.778	3344	3200	63547
Mbuti.DG	Greece_Peloponnese_N	MT26	Mentesh_001	0.0148	1.802	3332	3235	62939
Mbuti.DG	Anatolia_N	MT26	Mentesh_001	0.0161	2.105	3362	3256	63566
Mbuti.DG	WSHG	MT26	Mentesh_001	0.0256	2.414	2905	2760	55952
Mbuti.DG	Iran_LN_SehGabi	MT26	Mentesh_001	0.0115	0.789	1838	1797	35475
Mbuti.DG	Israel_C	MT26	Mentesh_001	0.0256	3.269	3319	3154	62636
Mbuti.DG	Iberia_HG_published	MT26	Mentesh_001	0.0071	0.475	1584	1562	31546
Mbuti.DG	Serbia_EN	MT26	Mentesh_001	0.0147	1.534	3229	3135	61176
Mbuti.DG	Anatolia_Epipaleolithic	MT26	Mentesh_001	0.0162	1.320	2821	2731	53182
Mbuti.DG	Armenia_C	MT26	Mentesh_001	0.0160	1.855	3226	3124	61758
Mbuti.DG	Caucasus_lowlands_LC	MT26	Mentesh_001	-0.0055	-0.273	861	870	17025
Mbuti.DG	Polutepe_002	MT26	Mentesh_001	0.0330	2.299	1912	1790	36225
Mbuti.DG	Luxembourg_Loschbour_published.DG	MT26	Russia_Caucasus_Eneolithic	-0.0027	-0.259	3312	3330	64467
Mbuti.DG	Luxembourg_Loschbour_published.DG	MT26	Armenia_C	0.0118	1.626	5341	5217	100868
Mbuti.DG	Luxembourg_Loschbour_published.DG	MT26	Caucasus_lowlands_LC	-0.0076	-0.431	1064	1081	21070
Mbuti.DG	Luxembourg_Loschbour_published.DG	MT26	CHG	-0.0006	-0.080	5963	5970	112986
Mbuti.DG	Luxembourg_Loschbour_published.DG	MT26	Polutepe_002	-0.0028	-0.231	2321	2334	45498
Mbuti.DG	Luxembourg_Loschbour_published.DG	MT26	Mentesh_001	0.0131	1.202	3266	3182	63072
Mbuti.DG	Belgium_UP_GoyetQ-2_published	MT26	Russia_Caucasus_Eneolithic	-0.0363	-0.935	226	243	4730
Mbuti.DG	Belgium_UP_GoyetQ-2_published	MT26	Armenia_C	-0.0050	-0.184	301	304	5950
Mbuti.DG	Belgium_UP_GoyetQ-2_published	MT26	Caucasus_lowlands_LC	-0.1010	-1.547	80	98	1746
Mbuti.DG	Belgium_UP_GoyetQ-2_published	MT26	CHG	-0.0486	-1.565	309	340	6087
Mbuti.DG	Belgium_UP_GoyetQ-2_published	MT26	Polutepe_002	-0.0057	-0.131	184	186	3656
Mbuti.DG	Belgium_UP_GoyetQ-2_published	MT26	Mentesh_001	0.0112	0.275	221	216	4591
Mbuti.DG	Italy_North_Villabruna_HG	MT26	Russia_Caucasus_Eneolithic	-0.0007	-0.059	2999	3003	58256
Mbuti.DG	Italy_North_Villabruna_HG	MT26	Armenia_C	0.0175	2.075	4322	4173	81910
Mbuti.DG	Italy_North_Villabruna_HG	MT26	Caucasus_lowlands_LC	0.0062	0.321	1019	1006	19752
Mbuti.DG	Italy_North_Villabruna_HG	MT26	CHG	0.0021	0.233	4460	4441	85358
Mbuti.DG	Italy_North_Villabruna_HG	MT26	Polutepe_002	-0.0108	-0.849	2172	2220	42678
Mbuti.DG	Italy_North_Villabruna_HG	MT26	Mentesh_001	0.0091	0.776	2947	2894	56990
Mbuti.DG	CHG	MT7	Polutepe_002	-0.0007	-0.046	1166	1168	22736
Mbuti.DG	EEHG	MT7	Polutepe_002	0.0188	1.245	1182	1138	22567
Mbuti.DG	Iran_GanjDareh_N	MT7	Polutepe_002	0.0252	1.927	1182	1124	22525
Mbuti.DG	PPN	MT7	Polutepe_002	0.0022	0.115	827	824	16123
Mbuti.DG	Latvia_HG	MT7	Polutepe_002	0.0099	0.769	1175	1152	22584
Mbuti.DG	Serbia_Mesolithic_IronGates	MT7	Polutepe_002	0.0093	0.768	1181	1159	22734
Mbuti.DG	Greece_Peloponnese_N	MT7	Polutepe_002	-0.0017	-0.132	1172	1176	22592
Mbuti.DG	Anatolia_N	MT7	Polutepe_002	0.0019	0.166	1187	1183	22735
Mbuti.DG	WSHG	MT7	Polutepe_002	0.0181	1.124	1098	1058	20904
Mbuti.DG	Iran_LN_SehGabi	MT7	Polutepe_002	0.0592	2.668	732	650	13583
Mbuti.DG	Israel_C	MT7	Polutepe_002	0.0136	1.133	1179	1148	22551
Mbuti.DG	Iberia_HG_published	MT7	Polutepe_002	-0.0387	-1.572	599	647	12130
Mbuti.DG	Serbia_EN	MT7	Polutepe_002	0.0072	0.489	1175	1158	22174
Mbuti.DG	Anatolia_Epipaleolithic	MT7	Polutepe_002	0.0083	0.423	1036	1019	19691
Mbuti.DG	Russia_Caucasus_Eneolithic	MT7	Polutepe_002	0.0224	1.118	943	902	17898
Mbuti.DG	Armenia_C	MT7	Polutepe_002	-0.0013	-0.098	1152	1155	22283
Mbuti.DG	Caucasus_lowlands_LC	MT7	Polutepe_002	0.0056	0.176	365	361	6941
Mbuti.DG	Mentesh_001	MT7	Polutepe_002	-0.0062	-0.301	928	940	18041
Mbuti.DG	Polutepe_002	MT7	CHG	-0.0140	-0.811	1166	1199	22736
Mbuti.DG	EEHG	MT7	CHG	0.0202	2.117	2934	2818	54778
Mbuti.DG	Iran_GanjDareh_N	MT7	CHG	0.0056	0.644	2708	2677	51678
Mbuti.DG	PPN	MT7	CHG	-0.0398	-2.964	1432	1550	29154
Mbuti.DG	Latvia_HG	MT7	CHG	-0.0022	-0.269	2721	2733	52018
Mbuti.DG	Serbia_Mesolithic_IronGates	MT7	CHG	-0.0096	-1.314	2898	2954	55720
Mbuti.DG	Greece_Peloponnese_N	MT7	CHG	-0.0396	-4.720	2677	2898	52843
Mbuti.DG	Anatolia_N	MT7	CHG	-0.0376	-5.378	2837	3059	55813
Mbuti.DG	WSHG	MT7	CHG	0.0144	1.269	2134	2073	40406
Mbuti.DG	Iran_LN_SehGabi	MT7	CHG	0.0160	1.016	1286	1245	24770
Mbuti.DG	Israel_C	MT7	CHG	-0.0365	-4.580	2599	2796	51641
Mbuti.DG	Iberia_HG_published	MT7	CHG	-0.0255	-1.548	1122	1180	22116
Mbuti.DG	Serbia_EN	MT7	CHG	-0.0445	-4.811	2460	2689	49439
Mbuti.DG	Anatolia_Epipaleolithic	MT7	CHG	-0.0340	-2.771	2103	2251	41688
Mbuti.DG	Russia_Caucasus_Eneolithic	MT7	CHG	0.0404	2.911	1767	1630	32418
Mbuti.DG	Armenia_C	MT7	CHG	-0.0204	-2.304	2567	2674	50118
Mbuti.DG	Caucasus_lowlands_LC	MT7	CHG	-0.0308	-1.312	538	572	10625
Mbuti.DG	Mentesh_001	MT7	CHG	-0.0333	-2.297	1620	1731	31642
Mbuti.DG	CHG	MT7	Caucasus_lowlands_LC	0.0086	0.394	538	528	10625
Mbuti.DG	EEHG	MT7	Caucasus_lowlands_LC	0.0241	1.071	543	517	10557
Mbuti.DG	Iran_GanjDareh_N	MT7	Caucasus_lowlands_LC	0.0084	0.428	533	524	10545
Mbuti.DG	PPN	MT7	Caucasus_lowlands_LC	0.0180	0.647	390	376	7651
Mbuti.DG	Latvia_HG	MT7	Caucasus_lowlands_LC	0.0105	0.590	526	515	10545
Mbuti.DG	Serbia_Mesolithic_IronGates	MT7	Caucasus_lowlands_LC	0.0031	0.178	530	527	10624
Mbuti.DG	Greece_Peloponnese_N	MT7	Caucasus_lowlands_LC	0.0084	0.428	536	527	10566
Mbuti.DG	Anatolia_N	MT7	Caucasus_lowlands_LC	0.0081	0.483	536	528	10621
Mbuti.DG	WSHG	MT7	Caucasus_lowlands_LC	0.0277	1.207	496	469	9692
Mbuti.DG	Iran_LN_SehGabi	MT7	Caucasus_lowlands_LC	0.0601	1.775	334	296	6505
Mbuti.DG	Israel_C	MT7	Caucasus_lowlands_LC	0.0225	1.300	532	509	10533
Mbuti.DG	Iberia_HG_published	MT7	Caucasus_lowlands_LC	0.0087	0.234	279	274	5685
Mbuti.DG	Serbia_EN	MT7	Caucasus_lowlands_LC	-0.0233	-1.070	512	536	10361
Mbuti.DG	Anatolia_Epipaleolithic	MT7	Caucasus_lowlands_LC	-0.0138	-0.478	462	475	9211
Mbuti.DG	Russia_Caucasus_Eneolithic	MT7	Caucasus_lowlands_LC	0.0230	0.764	434	415	8447
Mbuti.DG	Armenia_C	MT7	Caucasus_lowlands_LC	0.0097	0.490	527	517	10448
Mbuti.DG	Polutepe_002	MT7	Caucasus_lowlands_LC	0.0596	1.873	365	324	6941
Mbuti.DG	Mentesh_001	MT7	Caucasus_lowlands_LC	0.0405	1.367	448	413	8590
Mbuti.DG	CHG	MT7	Armenia_C	-0.0051	-0.518	2567	2593	50118
Mbuti.DG	EEHG	MT7	Armenia_C	0.0374	4.157	2652	2461	49415
Mbuti.DG	Iran_GanjDareh_N	MT7	Armenia_C	0.0073	0.887	2484	2448	48120
Mbuti.DG	PPN	MT7	Armenia_C	-0.0041	-0.351	1435	1447	28284
Mbuti.DG	Latvia_HG	MT7	Armenia_C	0.0316	4.153	2587	2429	48363
Mbuti.DG	Serbia_Mesolithic_IronGates	MT7	Armenia_C	0.0198	2.825	2644	2542	50040
Mbuti.DG	Greece_Peloponnese_N	MT7	Armenia_C	0.0043	0.551	2554	2532	48682
Mbuti.DG	Anatolia_N	MT7	Armenia_C	-0.0029	-0.428	2608	2623	50059
Mbuti.DG	WSHG	MT7	Armenia_C	0.0400	3.908	2099	1937	39172
Mbuti.DG	Iran_LN_SehGabi	MT7	Armenia_C	0.0147	1.005	1212	1177	24033
Mbuti.DG	Israel_C	MT7	Armenia_C	0.0106	1.463	2516	2463	48131
Mbuti.DG	Iberia_HG_published	MT7	Armenia_C	0.0013	0.089	1122	1119	21491
Mbuti.DG	Serbia_EN	MT7	Armenia_C	-0.0031	-0.353	2391	2406	46301
Mbuti.DG	Anatolia_Epipaleolithic	MT7	Armenia_C	-0.0005	-0.047	2025	2027	39200
Mbuti.DG	Russia_Caucasus_Eneolithic	MT7	Armenia_C	0.0297	2.254	1663	1567	31651
Mbuti.DG	Caucasus_lowlands_LC	MT7	Armenia_C	-0.0105	-0.481	527	538	10448
Mbuti.DG	Polutepe_002	MT7	Armenia_C	0.0097	0.654	1152	1129	22283
Mbuti.DG	Mentesh_001	MT7	Armenia_C	-0.0142	-1.094	1555	1600	30690
Mbuti.DG	CHG	MT7	Russia_Caucasus_Eneolithic	0.0351	2.603	1767	1647	32418
Mbuti.DG	EEHG	MT7	Russia_Caucasus_Eneolithic	0.0321	2.414	1718	1611	32193
Mbuti.DG	Iran_GanjDareh_N	MT7	Russia_Caucasus_Eneolithic	0.0125	1.070	1699	1657	32052
Mbuti.DG	PPN	MT7	Russia_Caucasus_Eneolithic	-0.0018	-0.104	1106	1110	21359
Mbuti.DG	Latvia_HG	MT7	Russia_Caucasus_Eneolithic	0.0218	1.967	1727	1654	32189
Mbuti.DG	Serbia_Mesolithic_IronGates	MT7	Russia_Caucasus_Eneolithic	0.0169	1.583	1734	1676	32420
Mbuti.DG	Greece_Peloponnese_N	MT7	Russia_Caucasus_Eneolithic	-0.0038	-0.333	1696	1709	32138
Mbuti.DG	Anatolia_N	MT7	Russia_Caucasus_Eneolithic	-0.0016	-0.165	1714	1720	32417
Mbuti.DG	WSHG	MT7	Russia_Caucasus_Eneolithic	0.0316	2.209	1552	1457	28920
Mbuti.DG	Iran_LN_SehGabi	MT7	Russia_Caucasus_Eneolithic	-0.0077	-0.380	910	924	18128
Mbuti.DG	Israel_C	MT7	Russia_Caucasus_Eneolithic	-0.0013	-0.128	1676	1681	32064
Mbuti.DG	Iberia_HG_published	MT7	Russia_Caucasus_Eneolithic	-0.0020	-0.097	858	862	16240
Mbuti.DG	Serbia_EN	MT7	Russia_Caucasus_Eneolithic	-0.0099	-0.795	1632	1665	31318
Mbuti.DG	Anatolia_Epipaleolithic	MT7	Russia_Caucasus_Eneolithic	0.0001	0.009	1427	1427	27260
Mbuti.DG	Armenia_C	MT7	Russia_Caucasus_Eneolithic	0.0068	0.603	1663	1641	31651
Mbuti.DG	Caucasus_lowlands_LC	MT7	Russia_Caucasus_Eneolithic	-0.0128	-0.439	434	446	8447
Mbuti.DG	Polutepe_002	MT7	Russia_Caucasus_Eneolithic	-0.0027	-0.135	943	948	17898
Mbuti.DG	Russia_Caucasus_EBA_Yamnaya	MT7	Russia_Caucasus_Eneolithic	0.0337	2.496	1478	1381	27469
Mbuti.DG	Mentesh_001	MT7	Russia_Caucasus_Eneolithic	-0.0126	-0.767	1220	1251	23388
Mbuti.DG	Russia_Caucasus_EBA_Yamnaya	MT7	Russia_Caucasus_Eneolithic	0.0337	2.496	1478	1381	27469
Mbuti.DG	Russia_Caucasus_EBA_Yamnaya	MT7	Armenia_C	0.0166	1.653	1937	1874	37198
Mbuti.DG	Russia_Caucasus_EBA_Yamnaya	MT7	Caucasus_lowlands_LC	0.0179	0.823	483	466	9530
Mbuti.DG	Russia_Caucasus_EBA_Yamnaya	MT7	CHG	-0.0015	-0.136	1996	2002	38368
Mbuti.DG	Russia_Caucasus_EBA_Yamnaya	MT7	Polutepe_002	0.0268	1.761	1056	1000	20367
Mbuti.DG	Russia_Caucasus_EBA_Yamnaya	MT7	Mentesh_001	0.0258	1.913	1393	1322	27076
Mbuti.DG	Russia_Caucasus_Eneolithic	MT7	Mentesh_001	0.0415	2.402	1220	1123	23388
Mbuti.DG	CHG	MT7	Mentesh_001	-0.0001	-0.010	1620	1620	31642
Mbuti.DG	EEHG	MT7	Mentesh_001	0.0110	0.852	1606	1570	31354
Mbuti.DG	Iran_GanjDareh_N	MT7	Mentesh_001	0.0030	0.248	1579	1570	31170
Mbuti.DG	PPN	MT7	Mentesh_001	0.0005	0.027	1072	1071	21020
Mbuti.DG	Latvia_HG	MT7	Mentesh_001	0.0110	0.988	1601	1566	31246
Mbuti.DG	Serbia_Mesolithic_IronGates	MT7	Mentesh_001	0.0044	0.431	1611	1597	31626
Mbuti.DG	Greece_Peloponnese_N	MT7	Mentesh_001	0.0058	0.498	1633	1614	31316
Mbuti.DG	Anatolia_N	MT7	Mentesh_001	0.0113	1.147	1647	1610	31636
Mbuti.DG	WSHG	MT7	Mentesh_001	0.0161	1.108	1427	1382	27897
Mbuti.DG	Iran_LN_SehGabi	MT7	Mentesh_001	0.0357	1.816	896	834	17675
Mbuti.DG	Israel_C	MT7	Mentesh_001	0.0128	1.259	1606	1565	31204
Mbuti.DG	Iberia_HG_published	MT7	Mentesh_001	-0.0033	-0.154	819	824	15772
Mbuti.DG	Serbia_EN	MT7	Mentesh_001	0.0072	0.551	1580	1557	30479
Mbuti.DG	Anatolia_Epipaleolithic	MT7	Mentesh_001	0.0072	0.447	1373	1353	26680
Mbuti.DG	Armenia_C	MT7	Mentesh_001	-0.0077	-0.640	1555	1579	30690
Mbuti.DG	Caucasus_lowlands_LC	MT7	Mentesh_001	0.0104	0.366	448	439	8590
Mbuti.DG	Polutepe_002	MT7	Mentesh_001	0.0146	0.698	928	902	18041
Mbuti.DG	Luxembourg_Loschbour_published.DG	MT7	Russia_Caucasus_Eneolithic	-0.0013	-0.095	1687	1692	32122
Mbuti.DG	Luxembourg_Loschbour_published.DG	MT7	Armenia_C	0.0190	2.079	2635	2537	49730
Mbuti.DG	Luxembourg_Loschbour_published.DG	MT7	Caucasus_lowlands_LC	-0.0071	-0.310	525	532	10509
Mbuti.DG	Luxembourg_Loschbour_published.DG	MT7	CHG	0.0058	0.601	2944	2910	55847
Mbuti.DG	Luxembourg_Loschbour_published.DG	MT7	Polutepe_002	0.0025	0.160	1173	1167	22488
Mbuti.DG	Luxembourg_Loschbour_published.DG	MT7	Mentesh_001	0.0025	0.176	1603	1595	31350
Mbuti.DG	Belgium_UP_GoyetQ-2_published	MT7	Russia_Caucasus_Eneolithic	0.1309	2.251	124	95	2325
Mbuti.DG	Belgium_UP_GoyetQ-2_published	MT7	Armenia_C	0.0400	1.013	144	133	2962
Mbuti.DG	Belgium_UP_GoyetQ-2_published	MT7	Caucasus_lowlands_LC	0.0082	0.087	42	41	882
Mbuti.DG	Belgium_UP_GoyetQ-2_published	MT7	CHG	0.0951	2.048	158	131	3025
Mbuti.DG	Belgium_UP_GoyetQ-2_published	MT7	Polutepe_002	0.0332	0.530	90	84	1815
Mbuti.DG	Belgium_UP_GoyetQ-2_published	MT7	Mentesh_001	0.0626	1.099	109	96	2328
Mbuti.DG	Italy_North_Villabruna_HG	MT7	Russia_Caucasus_Eneolithic	0.0150	0.931	1551	1505	29092
Mbuti.DG	Italy_North_Villabruna_HG	MT7	Armenia_C	0.0212	1.914	2133	2044	40625
Mbuti.DG	Italy_North_Villabruna_HG	MT7	Caucasus_lowlands_LC	0.0006	0.021	496	496	9896
Mbuti.DG	Italy_North_Villabruna_HG	MT7	CHG	-0.0071	-0.583	2183	2215	42445
Mbuti.DG	Italy_North_Villabruna_HG	MT7	Polutepe_002	0.0049	0.267	1087	1076	21108
Mbuti.DG	Italy_North_Villabruna_HG	MT7	Mentesh_001	-0.0003	-0.018	1427	1428	28478

## Sheet: MenteshSamples_BA
Supp Data 3.D	D-statistic(Outgroup, each Mentesh samples ; Caucase BA, Caucase BA/AnatoliaBA)
Outgroup	MT	BA1	BA2	D-stat	Z-score	ABBA	ABAB	#SNPs
Mbuti.DG	MT23	Armenia_Caucasus_EBA_KuraAraxes	Anatolia_EBA	0.0171	2.112	5339	5159	102739
Mbuti.DG	MT23	Armenia_Caucasus_EBA_KuraAraxes	Anatolia_EBA.SG	0.0056	0.650	4813	4759	93400
Mbuti.DG	MT23	Armenia_Caucasus_EBA_KuraAraxes	Anatolia_Arslantepe_EBA	0.0112	1.482	5349	5231	103225
Mbuti.DG	MT23	Armenia_Caucasus_EBA_KuraAraxes	Anatolia_TitrisHoyuk_EBA	-0.0077	-0.327	696	707	13677
Mbuti.DG	MT23	Armenia_Caucasus_EBA_KuraAraxes	Anatolia_MLBA.SG	0.0096	1.152	5186	5088	100124
Mbuti.DG	MT23	Armenia_Caucasus_EBA_KuraAraxes	Anatolia_Alalakh_MLBA	0.0039	0.566	5380	5338	104049
Mbuti.DG	MT23	Armenia_Caucasus_EBA_KuraAraxes	Anatolia_Alalakh_MLBA_outlier	-0.0143	-1.470	4391	4518	87050
Mbuti.DG	MT23	Armenia_EBA	Anatolia_EBA	0.0137	2.475	8545	8314	162725
Mbuti.DG	MT23	Armenia_EBA	Anatolia_EBA.SG	0.0062	1.032	7879	7783	151785
Mbuti.DG	MT23	Armenia_EBA	Anatolia_Arslantepe_EBA	0.0055	1.128	8542	8449	164517
Mbuti.DG	MT23	Armenia_EBA	Anatolia_TitrisHoyuk_EBA	-0.0029	-0.176	917	923	17606
Mbuti.DG	MT23	Armenia_EBA	Anatolia_MLBA.SG	0.0057	1.076	8508	8411	163250
Mbuti.DG	MT23	Armenia_EBA	Anatolia_Alalakh_MLBA	-0.0008	-0.186	8759	8772	169094
Mbuti.DG	MT23	Armenia_EBA	Anatolia_Alalakh_MLBA_outlier	-0.0199	-2.794	6185	6437	122568
Mbuti.DG	MT23	Russia_Caucasus_KuraAraxes	Anatolia_EBA	0.0125	1.794	6860	6691	131017
Mbuti.DG	MT23	Russia_Caucasus_KuraAraxes	Anatolia_EBA.SG	0.0105	1.428	6203	6074	119539
Mbuti.DG	MT23	Russia_Caucasus_KuraAraxes	Anatolia_Arslantepe_EBA	0.0052	0.806	6838	6767	131734
Mbuti.DG	MT23	Russia_Caucasus_KuraAraxes	Anatolia_TitrisHoyuk_EBA	-0.0078	-0.397	818	831	16005
Mbuti.DG	MT23	Russia_Caucasus_KuraAraxes	Anatolia_MLBA.SG	0.0099	1.422	6720	6589	128289
Mbuti.DG	MT23	Russia_Caucasus_KuraAraxes	Anatolia_Alalakh_MLBA	0.0015	0.274	6928	6906	133294
Mbuti.DG	MT23	Russia_Caucasus_KuraAraxes	Anatolia_Alalakh_MLBA_outlier	-0.0083	-1.008	5429	5520	106812
Mbuti.DG	MT23	Russia_Caucasus_LateMaikop	Anatolia_EBA	0.0125	1.753	6994	6822	135252
Mbuti.DG	MT23	Russia_Caucasus_LateMaikop	Anatolia_EBA.SG	0.0064	0.860	6334	6254	123069
Mbuti.DG	MT23	Russia_Caucasus_LateMaikop	Anatolia_Arslantepe_EBA	0.0081	1.177	7052	6939	136001
Mbuti.DG	MT23	Russia_Caucasus_LateMaikop	Anatolia_TitrisHoyuk_EBA	-0.0158	-0.756	850	877	16534
Mbuti.DG	MT23	Russia_Caucasus_LateMaikop	Anatolia_MLBA.SG	0.0048	0.642	6833	6767	132073
Mbuti.DG	MT23	Russia_Caucasus_LateMaikop	Anatolia_Alalakh_MLBA	-0.0022	-0.353	7062	7093	137263
Mbuti.DG	MT23	Russia_Caucasus_LateMaikop	Anatolia_Alalakh_MLBA_outlier	-0.0153	-1.745	5540	5712	110740
Mbuti.DG	MT23	Russia_Caucasus_Maikop	Anatolia_EBA	0.0130	1.390	3637	3544	69863
Mbuti.DG	MT23	Russia_Caucasus_Maikop	Anatolia_EBA.SG	0.0048	0.471	3312	3280	63611
Mbuti.DG	MT23	Russia_Caucasus_Maikop	Anatolia_Arslantepe_EBA	0.0088	1.011	3631	3567	70070
Mbuti.DG	MT23	Russia_Caucasus_Maikop	Anatolia_TitrisHoyuk_EBA	-0.0151	-0.560	497	513	10042
Mbuti.DG	MT23	Russia_Caucasus_Maikop	Anatolia_MLBA.SG	0.0040	0.426	3553	3524	68005
Mbuti.DG	MT23	Russia_Caucasus_Maikop	Anatolia_Alalakh_MLBA	0.0030	0.382	3657	3635	70589
Mbuti.DG	MT23	Russia_Caucasus_Maikop	Anatolia_Alalakh_MLBA_outlier	-0.0123	-1.093	3037	3113	60204
Mbuti.DG	MT23	Russia_Caucasus_Maikop_Novosvobodnaya	Anatolia_EBA	0.0150	2.255	6780	6580	129311
Mbuti.DG	MT23	Russia_Caucasus_Maikop_Novosvobodnaya	Anatolia_EBA.SG	0.0120	1.801	6134	5988	117910
Mbuti.DG	MT23	Russia_Caucasus_Maikop_Novosvobodnaya	Anatolia_Arslantepe_EBA	0.0140	2.343	6827	6639	129760
Mbuti.DG	MT23	Russia_Caucasus_Maikop_Novosvobodnaya	Anatolia_TitrisHoyuk_EBA	-0.0063	-0.337	821	831	15842
Mbuti.DG	MT23	Russia_Caucasus_Maikop_Novosvobodnaya	Anatolia_MLBA.SG	0.0142	2.176	6648	6462	126521
Mbuti.DG	MT23	Russia_Caucasus_Maikop_Novosvobodnaya	Anatolia_Alalakh_MLBA	0.0053	1.075	6848	6776	131310
Mbuti.DG	MT23	Russia_Caucasus_Maikop_Novosvobodnaya	Anatolia_Alalakh_MLBA_outlier	-0.0138	-1.644	5314	5463	105014
Mbuti.DG	MT23	Russia_LateMaikop	Anatolia_EBA	0.0100	1.315	6475	6347	123659
Mbuti.DG	MT23	Russia_LateMaikop	Anatolia_EBA.SG	0.0134	1.624	5831	5677	112247
Mbuti.DG	MT23	Russia_LateMaikop	Anatolia_Arslantepe_EBA	0.0044	0.617	6426	6371	124184
Mbuti.DG	MT23	Russia_LateMaikop	Anatolia_TitrisHoyuk_EBA	0.0075	0.362	825	813	15828
Mbuti.DG	MT23	Russia_LateMaikop	Anatolia_MLBA.SG	0.0088	1.139	6278	6169	120339
Mbuti.DG	MT23	Russia_LateMaikop	Anatolia_Alalakh_MLBA	-0.0028	-0.423	6483	6518	125114
Mbuti.DG	MT23	Russia_LateMaikop	Anatolia_Alalakh_MLBA_outlier	-0.0170	-1.759	5271	5453	103677
Mbuti.DG	MT23	Russia_Steppe_Maikop	Anatolia_EBA	0.0351	6.327	8816	8219	162229
Mbuti.DG	MT23	Armenia_LchashenMetsamor.SG	Anatolia_Arslantepe_EBA	0.0055	0.841	6912	6836	132833
Mbuti.DG	MT23	Armenia_LchashenMetsamor.SG	Anatolia_TitrisHoyuk_EBA	-0.0220	-1.017	698	729	13842
Mbuti.DG	MT23	Armenia_LchashenMetsamor.SG	Anatolia_MLBA.SG	0.0004	0.062	6932	6926	135476
Mbuti.DG	MT23	Armenia_LchashenMetsamor.SG	Anatolia_Alalakh_MLBA	-0.0015	-0.260	7208	7230	138973
Mbuti.DG	MT23	Armenia_LchashenMetsamor.SG	Anatolia_Alalakh_MLBA_outlier	-0.0234	-2.478	4811	5042	95913
Mbuti.DG	MT23	Armenia_MBA	Anatolia_EBA	0.0215	2.785	7289	6982	137654
Mbuti.DG	MT23	Armenia_MBA	Anatolia_EBA.SG	0.0099	1.247	6567	6438	126443
Mbuti.DG	MT23	Armenia_MBA	Anatolia_Arslantepe_EBA	0.0141	1.975	7309	7105	138633
Mbuti.DG	MT23	Armenia_MBA	Anatolia_TitrisHoyuk_EBA	0.0091	0.441	835	820	16249
Mbuti.DG	MT23	Armenia_MBA	Anatolia_MLBA.SG	0.0134	1.763	7092	6904	135887
Mbuti.DG	MT23	Armenia_MBA	Anatolia_Alalakh_MLBA	0.0092	1.451	7404	7269	141002
Mbuti.DG	MT23	Armenia_MBA	Anatolia_Alalakh_MLBA_outlier	-0.0097	-1.052	5516	5625	109287
Mbuti.DG	MT23	Armenia_MBA.SG	Anatolia_EBA	0.0258	2.832	3553	3374	67609
Mbuti.DG	MT23	Armenia_MBA.SG	Anatolia_EBA.SG	0.0208	2.108	3258	3126	63542
Mbuti.DG	MT23	Armenia_MBA.SG	Anatolia_Arslantepe_EBA	0.0226	2.515	3595	3437	68366
Mbuti.DG	MT23	Armenia_MBA.SG	Anatolia_TitrisHoyuk_EBA	0.0061	0.202	416	411	7887
Mbuti.DG	MT23	Armenia_MBA.SG	Anatolia_MLBA.SG	0.0220	2.450	3515	3364	68182
Mbuti.DG	MT23	Armenia_MBA.SG	Anatolia_Alalakh_MLBA	0.0102	1.319	3660	3586	70423
Mbuti.DG	MT23	Armenia_MBA.SG	Anatolia_Alalakh_MLBA_outlier	-0.0024	-0.200	2678	2691	52363
Mbuti.DG	MT26	Armenia_Caucasus_EBA_KuraAraxes	Anatolia_EBA	0.0043	0.425	2922	2897	56228
Mbuti.DG	MT26	Armenia_Caucasus_EBA_KuraAraxes	Anatolia_EBA.SG	-0.0038	-0.343	2619	2639	51274
Mbuti.DG	MT26	Armenia_Caucasus_EBA_KuraAraxes	Anatolia_Arslantepe_EBA	0.0042	0.427	2910	2886	56558
Mbuti.DG	MT26	Armenia_Caucasus_EBA_KuraAraxes	Anatolia_TitrisHoyuk_EBA	0.0063	0.207	366	362	6987
Mbuti.DG	MT26	Armenia_Caucasus_EBA_KuraAraxes	Anatolia_MLBA.SG	0.0060	0.560	2845	2811	55106
Mbuti.DG	MT26	Armenia_Caucasus_EBA_KuraAraxes	Anatolia_Alalakh_MLBA	-0.0040	-0.457	2923	2946	57198
Mbuti.DG	MT26	Armenia_Caucasus_EBA_KuraAraxes	Anatolia_Alalakh_MLBA_outlier	-0.0114	-0.841	2353	2407	46328
Mbuti.DG	MT26	Armenia_EBA	Anatolia_EBA	0.0051	0.779	4842	4793	93666
Mbuti.DG	MT26	Armenia_EBA	Anatolia_EBA.SG	0.0025	0.359	4562	4539	88468
Mbuti.DG	MT26	Armenia_EBA	Anatolia_Arslantepe_EBA	0.0057	0.942	4972	4915	95135
Mbuti.DG	MT26	Armenia_EBA	Anatolia_TitrisHoyuk_EBA	0.0090	0.392	489	480	9255
Mbuti.DG	MT26	Armenia_EBA	Anatolia_MLBA.SG	0.0053	0.795	4941	4889	95562
Mbuti.DG	MT26	Armenia_EBA	Anatolia_Alalakh_MLBA	-0.0024	-0.480	5089	5114	98632
Mbuti.DG	MT26	Armenia_EBA	Anatolia_Alalakh_MLBA_outlier	-0.0163	-1.792	3421	3534	67356
Mbuti.DG	MT26	Russia_Caucasus_KuraAraxes	Anatolia_EBA	0.0004	0.046	3745	3742	72693
Mbuti.DG	MT26	Russia_Caucasus_KuraAraxes	Anatolia_EBA.SG	0.0017	0.177	3449	3438	66592
Mbuti.DG	MT26	Russia_Caucasus_KuraAraxes	Anatolia_Arslantepe_EBA	0.0019	0.236	3792	3777	73296
Mbuti.DG	MT26	Russia_Caucasus_KuraAraxes	Anatolia_TitrisHoyuk_EBA	-0.0091	-0.331	434	442	8283
Mbuti.DG	MT26	Russia_Caucasus_KuraAraxes	Anatolia_MLBA.SG	0.0013	0.150	3695	3685	71765
Mbuti.DG	MT26	Russia_Caucasus_KuraAraxes	Anatolia_Alalakh_MLBA	-0.0072	-1.040	3829	3885	74420
Mbuti.DG	MT26	Russia_Caucasus_KuraAraxes	Anatolia_Alalakh_MLBA_outlier	-0.0172	-1.562	2879	2980	57418
Mbuti.DG	MT26	Russia_Caucasus_LateMaikop	Anatolia_EBA	0.0054	0.582	3855	3814	75152
Mbuti.DG	MT26	Russia_Caucasus_LateMaikop	Anatolia_EBA.SG	0.0051	0.513	3536	3500	68708
Mbuti.DG	MT26	Russia_Caucasus_LateMaikop	Anatolia_Arslantepe_EBA	0.0077	0.879	3935	3875	75728
Mbuti.DG	MT26	Russia_Caucasus_LateMaikop	Anatolia_TitrisHoyuk_EBA	0.0183	0.636	455	439	8595
Mbuti.DG	MT26	Russia_Caucasus_LateMaikop	Anatolia_MLBA.SG	0.0104	1.097	3871	3791	73954
Mbuti.DG	MT26	Russia_Caucasus_LateMaikop	Anatolia_Alalakh_MLBA	0.0012	0.147	3954	3944	76692
Mbuti.DG	MT26	Russia_Caucasus_LateMaikop	Anatolia_Alalakh_MLBA_outlier	-0.0130	-1.072	2995	3074	59856
Mbuti.DG	MT26	Russia_Caucasus_Maikop	Anatolia_EBA	-0.0152	-1.254	1939	1999	38153
Mbuti.DG	MT26	Russia_Caucasus_Maikop	Anatolia_EBA.SG	-0.0089	-0.695	1749	1780	34861
Mbuti.DG	MT26	Russia_Caucasus_Maikop	Anatolia_Arslantepe_EBA	-0.0074	-0.651	1967	1996	38354
Mbuti.DG	MT26	Russia_Caucasus_Maikop	Anatolia_TitrisHoyuk_EBA	-0.0528	-1.500	253	281	5200
Mbuti.DG	MT26	Russia_Caucasus_Maikop	Anatolia_MLBA.SG	-0.0050	-0.398	1905	1924	37428
Mbuti.DG	MT26	Russia_Caucasus_Maikop	Anatolia_Alalakh_MLBA	-0.0213	-2.130	1966	2052	38726
Mbuti.DG	MT26	Russia_Caucasus_Maikop	Anatolia_Alalakh_MLBA_outlier	-0.0372	-2.447	1574	1695	32116
Mbuti.DG	MT26	Russia_Caucasus_Maikop_Novosvobodnaya	Anatolia_EBA	0.0048	0.594	3697	3662	72315
Mbuti.DG	MT26	Russia_Caucasus_Maikop_Novosvobodnaya	Anatolia_EBA.SG	-0.0007	-0.074	3385	3390	66229
Mbuti.DG	MT26	Russia_Caucasus_Maikop_Novosvobodnaya	Anatolia_Arslantepe_EBA	0.0096	1.278	3766	3694	72738
Mbuti.DG	MT26	Russia_Caucasus_Maikop_Novosvobodnaya	Anatolia_TitrisHoyuk_EBA	-0.0153	-0.596	428	442	8195
Mbuti.DG	MT26	Russia_Caucasus_Maikop_Novosvobodnaya	Anatolia_MLBA.SG	0.0103	1.226	3682	3607	71323
Mbuti.DG	MT26	Russia_Caucasus_Maikop_Novosvobodnaya	Anatolia_Alalakh_MLBA	-0.0016	-0.240	3787	3798	73872
Mbuti.DG	MT26	Russia_Caucasus_Maikop_Novosvobodnaya	Anatolia_Alalakh_MLBA_outlier	-0.0088	-0.826	2876	2927	56855
Mbuti.DG	MT26	Russia_LateMaikop	Anatolia_EBA	0.0218	2.326	3577	3424	67911
Mbuti.DG	MT26	Russia_LateMaikop	Anatolia_EBA.SG	0.0220	2.164	3212	3074	61810
Mbuti.DG	MT26	Russia_LateMaikop	Anatolia_Arslantepe_EBA	0.0244	2.675	3604	3432	68316
Mbuti.DG	MT26	Russia_LateMaikop	Anatolia_TitrisHoyuk_EBA	0.0094	0.327	418	410	8123
Mbuti.DG	MT26	Russia_LateMaikop	Anatolia_MLBA.SG	0.0274	2.963	3532	3344	66520
Mbuti.DG	MT26	Russia_LateMaikop	Anatolia_Alalakh_MLBA	0.0117	1.430	3616	3532	68987
Mbuti.DG	MT26	Russia_LateMaikop	Anatolia_Alalakh_MLBA_outlier	0.0087	0.736	2914	2864	55664
Mbuti.DG	MT26	Russia_Steppe_Maikop	Anatolia_EBA	0.0223	3.488	4967	4750	92679
Mbuti.DG	MT26	Russia_Steppe_Maikop	Anatolia_EBA.SG	0.0244	3.545	4671	4448	86504
Mbuti.DG	MT26	Russia_Steppe_Maikop	Anatolia_Arslantepe_EBA	0.0248	4.249	5111	4864	94025
Mbuti.DG	MT26	Russia_Steppe_Maikop	Anatolia_TitrisHoyuk_EBA	0.0304	1.335	518	487	9264
Mbuti.DG	MT26	Russia_Steppe_Maikop	Anatolia_MLBA.SG	0.0247	3.602	5025	4783	93386
Mbuti.DG	MT26	Russia_Steppe_Maikop	Anatolia_Alalakh_MLBA	0.0166	3.261	5190	5020	96621
Mbuti.DG	MT26	Russia_Steppe_Maikop	Anatolia_Alalakh_MLBA_outlier	0.0059	0.665	3474	3433	67675
Mbuti.DG	MT26	Russia_Steppe_Maikop_o	Anatolia_EBA	0.0370	3.503	2642	2454	48651
Mbuti.DG	MT26	Russia_Steppe_Maikop_o	Anatolia_EBA.SG	0.0357	3.076	2394	2229	44611
Mbuti.DG	MT26	Russia_Steppe_Maikop_o	Anatolia_Arslantepe_EBA	0.0413	4.240	2622	2414	49009
Mbuti.DG	MT26	Russia_Steppe_Maikop_o	Anatolia_TitrisHoyuk_EBA	0.0454	1.364	326	298	6090
Mbuti.DG	MT26	Russia_Steppe_Maikop_o	Anatolia_MLBA.SG	0.0383	3.358	2566	2377	47901
Mbuti.DG	MT26	Russia_Steppe_Maikop_o	Anatolia_Alalakh_MLBA	0.0279	3.143	2653	2509	49580
Mbuti.DG	MT26	Russia_Steppe_Maikop_o	Anatolia_Alalakh_MLBA_outlier	-0.0009	-0.068	2030	2034	39627
Mbuti.DG	MT26	Russia_Caucasus_LBA_Dolmen	Anatolia_EBA	-0.0006	-0.021	299	300	5755
Mbuti.DG	MT26	Russia_Caucasus_LBA_Dolmen	Anatolia_EBA.SG	-0.0234	-0.697	261	273	5182
Mbuti.DG	MT26	Russia_Caucasus_LBA_Dolmen	Anatolia_Arslantepe_EBA	-0.0166	-0.588	288	298	5753
Mbuti.DG	MT26	Russia_Caucasus_LBA_Dolmen	Anatolia_TitrisHoyuk_EBA	-0.0931	-1.041	37	45	847
Mbuti.DG	MT26	Russia_Caucasus_LBA_Dolmen	Anatolia_MLBA.SG	0.0118	0.361	282	276	5578
Mbuti.DG	MT26	Russia_Caucasus_LBA_Dolmen	Anatolia_Alalakh_MLBA	-0.0353	-1.395	288	309	5787
Mbuti.DG	MT26	Russia_Caucasus_LBA_Dolmen	Anatolia_Alalakh_MLBA_outlier	-0.0480	-1.271	250	275	5085
Mbuti.DG	MT26	Russia_North_Caucasus	Anatolia_EBA	0.0201	2.717	4266	4098	80898
Mbuti.DG	MT26	Russia_North_Caucasus	Anatolia_EBA.SG	0.0209	2.728	3948	3786	74271
Mbuti.DG	MT26	Russia_North_Caucasus	Anatolia_Arslantepe_EBA	0.0199	2.983	4327	4158	81578
Mbuti.DG	MT26	Russia_North_Caucasus	Anatolia_TitrisHoyuk_EBA	0.0157	0.682	477	462	8888
Mbuti.DG	MT26	Russia_North_Caucasus	Anatolia_MLBA.SG	0.0204	2.767	4217	4049	79998
Mbuti.DG	MT26	Russia_North_Caucasus	Anatolia_Alalakh_MLBA	0.0106	1.858	4359	4268	82941
Mbuti.DG	MT26	Russia_North_Caucasus	Anatolia_Alalakh_MLBA_outlier	-0.0034	-0.348	3183	3204	62629
Mbuti.DG	MT26	Russia_North_Caucasus_MBA	Anatolia_EBA	0.0061	0.904	4751	4693	91518
Mbuti.DG	MT26	Russia_North_Caucasus_MBA	Anatolia_EBA.SG	0.0049	0.659	4416	4373	85335
Mbuti.DG	MT26	Russia_North_Caucasus_MBA	Anatolia_Arslantepe_EBA	0.0088	1.394	4825	4741	92836
Mbuti.DG	MT26	Russia_North_Caucasus_MBA	Anatolia_TitrisHoyuk_EBA	0.0064	0.281	497	491	9214
Mbuti.DG	MT26	Russia_North_Caucasus_MBA	Anatolia_MLBA.SG	0.0076	1.095	4804	4731	92061
Mbuti.DG	MT26	Russia_North_Caucasus_MBA	Anatolia_Alalakh_MLBA	0.0007	0.138	4945	4938	95281
Mbuti.DG	MT26	Russia_North_Caucasus_MBA	Anatolia_Alalakh_MLBA_outlier	-0.0123	-1.329	3395	3480	67198
Mbuti.DG	MT26	Russia_Steppe_Lola	Anatolia_EBA	0.0292	3.325	3965	3740	74103
Mbuti.DG	MT26	Russia_Steppe_Lola	Anatolia_EBA.SG	0.0272	2.751	3645	3452	67803
Mbuti.DG	MT26	Russia_Steppe_Lola	Anatolia_Arslantepe_EBA	0.0346	4.116	4060	3789	74727
Mbuti.DG	MT26	Russia_Steppe_Lola	Anatolia_TitrisHoyuk_EBA	0.0171	0.611	468	452	8517
Mbuti.DG	MT26	Russia_Steppe_Lola	Anatolia_MLBA.SG	0.0360	3.977	3939	3666	73056
Mbuti.DG	MT26	Russia_Steppe_Lola	Anatolia_Alalakh_MLBA	0.0264	3.479	4081	3871	75706
Mbuti.DG	MT26	Russia_Steppe_Lola	Anatolia_Alalakh_MLBA_outlier	0.0139	1.210	3044	2961	59156
Mbuti.DG	MT26	Armenia_LBA.SG	Anatolia_EBA	0.0013	0.125	2469	2463	49394
Mbuti.DG	MT26	Armenia_LBA.SG	Anatolia_EBA.SG	-0.0023	-0.213	2323	2334	47174
Mbuti.DG	MT26	Armenia_LBA.SG	Anatolia_Arslantepe_EBA	-0.0039	-0.392	2511	2531	50168
Mbuti.DG	MT26	Armenia_LBA.SG	Anatolia_TitrisHoyuk_EBA	-0.0015	-0.044	281	281	5405
Mbuti.DG	MT26	Armenia_LBA.SG	Anatolia_MLBA.SG	-0.0059	-0.573	2516	2545	50694
Mbuti.DG	MT26	Armenia_LBA.SG	Anatolia_Alalakh_MLBA	-0.0063	-0.745	2608	2641	52114
Mbuti.DG	MT26	Armenia_LBA.SG	Anatolia_Alalakh_MLBA_outlier	-0.0231	-1.654	1814	1900	36994
Mbuti.DG	MT26	Armenia_LchashenMetsamor.SG	Anatolia_EBA	0.0056	0.667	3924	3880	75898
Mbuti.DG	MT26	Armenia_LchashenMetsamor.SG	Anatolia_EBA.SG	0.0036	0.395	3886	3858	75227
Mbuti.DG	MT26	Armenia_LchashenMetsamor.SG	Anatolia_Arslantepe_EBA	0.0079	0.904	4037	3974	77729
Mbuti.DG	MT26	Armenia_LchashenMetsamor.SG	Anatolia_TitrisHoyuk_EBA	0.0427	1.375	406	373	7330
Mbuti.DG	MT26	Armenia_LchashenMetsamor.SG	Anatolia_MLBA.SG	0.0072	0.860	4234	4173	81365
Mbuti.DG	MT26	Armenia_LchashenMetsamor.SG	Anatolia_Alalakh_MLBA	0.0008	0.115	4290	4283	82733
Mbuti.DG	MT26	Armenia_LchashenMetsamor.SG	Anatolia_Alalakh_MLBA_outlier	-0.0143	-1.184	2662	2739	52796
Mbuti.DG	MT26	Armenia_MBA	Anatolia_EBA	0.0138	1.557	4053	3943	77582
Mbuti.DG	MT26	Armenia_MBA	Anatolia_EBA.SG	-0.0022	-0.235	3686	3703	71846
Mbuti.DG	MT26	Armenia_MBA	Anatolia_Arslantepe_EBA	0.0122	1.482	4143	4043	78371
Mbuti.DG	MT26	Armenia_MBA	Anatolia_TitrisHoyuk_EBA	0.0087	0.307	437	429	8454
Mbuti.DG	MT26	Armenia_MBA	Anatolia_MLBA.SG	0.0117	1.340	4022	3929	77413
Mbuti.DG	MT26	Armenia_MBA	Anatolia_Alalakh_MLBA	0.0051	0.707	4174	4132	80116
Mbuti.DG	MT26	Armenia_MBA	Anatolia_Alalakh_MLBA_outlier	-0.0103	-0.905	3049	3113	59334
Mbuti.DG	MT26	Armenia_MBA.SG	Anatolia_EBA	0.0264	2.177	1965	1864	37779
Mbuti.DG	MT26	Armenia_MBA.SG	Anatolia_EBA.SG	0.0127	0.938	1840	1794	36053
Mbuti.DG	MT26	Armenia_MBA.SG	Anatolia_Arslantepe_EBA	0.0221	1.905	2017	1930	38413
Mbuti.DG	MT26	Armenia_MBA.SG	Anatolia_TitrisHoyuk_EBA	0.0061	0.156	208	206	4084
Mbuti.DG	MT26	Armenia_MBA.SG	Anatolia_MLBA.SG	0.0278	2.299	1995	1887	38750
Mbuti.DG	MT26	Armenia_MBA.SG	Anatolia_Alalakh_MLBA	0.0154	1.507	2060	1997	39886
Mbuti.DG	MT26	Armenia_MBA.SG	Anatolia_Alalakh_MLBA_outlier	-0.0011	-0.069	1422	1425	28033
Mbuti.DG	MT7	Armenia_Caucasus_EBA_KuraAraxes	Anatolia_EBA	0.0085	0.587	1448	1423	27797
Mbuti.DG	MT7	Armenia_Caucasus_EBA_KuraAraxes	Anatolia_EBA.SG	-0.0126	-0.778	1286	1319	25422
Mbuti.DG	MT7	Armenia_Caucasus_EBA_KuraAraxes	Anatolia_Arslantepe_EBA	0.0137	0.963	1450	1411	27966
Mbuti.DG	MT7	Armenia_Caucasus_EBA_KuraAraxes	Anatolia_TitrisHoyuk_EBA	-0.0079	-0.177	176	179	3583
Mbuti.DG	MT7	Armenia_Caucasus_EBA_KuraAraxes	Anatolia_MLBA.SG	0.0010	0.069	1391	1389	27229
Mbuti.DG	MT7	Armenia_Caucasus_EBA_KuraAraxes	Anatolia_Alalakh_MLBA	0.0042	0.351	1466	1454	28264
Mbuti.DG	MT7	Armenia_Caucasus_EBA_KuraAraxes	Anatolia_Alalakh_MLBA_outlier	-0.0007	-0.036	1173	1175	23002
Mbuti.DG	MT7	Armenia_EBA	Anatolia_EBA	0.0132	1.431	2422	2359	46386
Mbuti.DG	MT7	Armenia_EBA	Anatolia_EBA.SG	-0.0092	-0.879	2217	2258	43922
Mbuti.DG	MT7	Armenia_EBA	Anatolia_Arslantepe_EBA	0.0047	0.566	2468	2445	47042
Mbuti.DG	MT7	Armenia_EBA	Anatolia_TitrisHoyuk_EBA	0.0037	0.113	241	239	4656
Mbuti.DG	MT7	Armenia_EBA	Anatolia_MLBA.SG	0.0082	0.920	2462	2422	47233
Mbuti.DG	MT7	Armenia_EBA	Anatolia_Alalakh_MLBA	0.0052	0.750	2550	2524	48786
Mbuti.DG	MT7	Armenia_EBA	Anatolia_Alalakh_MLBA_outlier	-0.0090	-0.709	1702	1733	33593
Mbuti.DG	MT7	Russia_Caucasus_KuraAraxes	Anatolia_EBA	0.0126	1.080	1898	1851	36183
Mbuti.DG	MT7	Russia_Caucasus_KuraAraxes	Anatolia_EBA.SG	-0.0045	-0.358	1688	1703	33277
Mbuti.DG	MT7	Russia_Caucasus_KuraAraxes	Anatolia_Arslantepe_EBA	0.0102	0.921	1903	1865	36461
Mbuti.DG	MT7	Russia_Caucasus_KuraAraxes	Anatolia_TitrisHoyuk_EBA	0.0229	0.604	227	217	4182
Mbuti.DG	MT7	Russia_Caucasus_KuraAraxes	Anatolia_MLBA.SG	0.0128	1.100	1860	1813	35664
Mbuti.DG	MT7	Russia_Caucasus_KuraAraxes	Anatolia_Alalakh_MLBA	0.0067	0.714	1938	1912	37029
Mbuti.DG	MT7	Russia_Caucasus_KuraAraxes	Anatolia_Alalakh_MLBA_outlier	-0.0015	-0.107	1478	1483	28731
Mbuti.DG	MT7	Russia_Caucasus_LateMaikop	Anatolia_EBA	-0.0026	-0.211	1924	1934	37310
Mbuti.DG	MT7	Russia_Caucasus_LateMaikop	Anatolia_EBA.SG	-0.0189	-1.446	1714	1781	34220
Mbuti.DG	MT7	Russia_Caucasus_LateMaikop	Anatolia_Arslantepe_EBA	-0.0061	-0.540	1943	1967	37631
Mbuti.DG	MT7	Russia_Caucasus_LateMaikop	Anatolia_TitrisHoyuk_EBA	-0.0312	-0.780	206	220	4308
Mbuti.DG	MT7	Russia_Caucasus_LateMaikop	Anatolia_MLBA.SG	-0.0139	-1.146	1869	1922	36702
Mbuti.DG	MT7	Russia_Caucasus_LateMaikop	Anatolia_Alalakh_MLBA	-0.0083	-0.829	1973	2006	38108
Mbuti.DG	MT7	Russia_Caucasus_LateMaikop	Anatolia_Alalakh_MLBA_outlier	-0.0271	-1.689	1462	1544	29835
Mbuti.DG	MT7	Russia_Caucasus_Maikop	Anatolia_EBA	0.0016	0.093	1001	998	19213
Mbuti.DG	MT7	Russia_Caucasus_Maikop	Anatolia_EBA.SG	-0.0044	-0.236	920	928	17636
Mbuti.DG	MT7	Russia_Caucasus_Maikop	Anatolia_Arslantepe_EBA	0.0060	0.379	1018	1006	19294
Mbuti.DG	MT7	Russia_Caucasus_Maikop	Anatolia_TitrisHoyuk_EBA	0.0577	1.136	138	123	2679
Mbuti.DG	MT7	Russia_Caucasus_Maikop	Anatolia_MLBA.SG	-0.0090	-0.537	978	996	18776
Mbuti.DG	MT7	Russia_Caucasus_Maikop	Anatolia_Alalakh_MLBA	-0.0031	-0.223	1005	1012	19495
Mbuti.DG	MT7	Russia_Caucasus_Maikop	Anatolia_Alalakh_MLBA_outlier	-0.0268	-1.328	812	857	16090
Mbuti.DG	MT7	Russia_Caucasus_Maikop_Novosvobodnaya	Anatolia_EBA	0.0056	0.505	1862	1842	36044
Mbuti.DG	MT7	Russia_Caucasus_Maikop_Novosvobodnaya	Anatolia_EBA.SG	-0.0119	-0.974	1694	1735	33030
Mbuti.DG	MT7	Russia_Caucasus_Maikop_Novosvobodnaya	Anatolia_Arslantepe_EBA	0.0032	0.304	1876	1864	36174
Mbuti.DG	MT7	Russia_Caucasus_Maikop_Novosvobodnaya	Anatolia_TitrisHoyuk_EBA	-0.0089	-0.248	217	221	4166
Mbuti.DG	MT7	Russia_Caucasus_Maikop_Novosvobodnaya	Anatolia_MLBA.SG	0.0034	0.295	1824	1812	35433
Mbuti.DG	MT7	Russia_Caucasus_Maikop_Novosvobodnaya	Anatolia_Alalakh_MLBA	0.0009	0.105	1909	1906	36736
Mbuti.DG	MT7	Russia_Caucasus_Maikop_Novosvobodnaya	Anatolia_Alalakh_MLBA_outlier	-0.0140	-0.990	1436	1476	28480
Mbuti.DG	MT7	Russia_LateMaikop	Anatolia_EBA	0.0064	0.469	1747	1725	33746
Mbuti.DG	MT7	Russia_LateMaikop	Anatolia_EBA.SG	-0.0070	-0.482	1573	1595	30891
Mbuti.DG	MT7	Russia_LateMaikop	Anatolia_Arslantepe_EBA	-0.0002	-0.014	1747	1748	33954
Mbuti.DG	MT7	Russia_LateMaikop	Anatolia_TitrisHoyuk_EBA	-0.0063	-0.160	210	212	4107
Mbuti.DG	MT7	Russia_LateMaikop	Anatolia_MLBA.SG	0.0067	0.483	1724	1701	33024
Mbuti.DG	MT7	Russia_LateMaikop	Anatolia_Alalakh_MLBA	-0.0018	-0.160	1769	1775	34293
Mbuti.DG	MT7	Russia_LateMaikop	Anatolia_Alalakh_MLBA_outlier	-0.0265	-1.577	1374	1449	27715
Mbuti.DG	MT7	Russia_Steppe_Maikop	Anatolia_EBA	0.0407	4.438	2499	2303	45895
Mbuti.DG	MT7	Russia_Steppe_Maikop	Anatolia_EBA.SG	0.0231	2.348	2299	2195	42915
Mbuti.DG	MT7	Russia_Steppe_Maikop	Anatolia_Arslantepe_EBA	0.0350	4.033	2529	2358	46545
Mbuti.DG	MT7	Russia_Steppe_Maikop	Anatolia_TitrisHoyuk_EBA	0.0383	1.242	246	227	4665
Mbuti.DG	MT7	Russia_Steppe_Maikop	Anatolia_MLBA.SG	0.0342	3.768	2510	2344	46160
Mbuti.DG	MT7	Russia_Steppe_Maikop	Anatolia_Alalakh_MLBA	0.0353	5.171	2609	2431	47803
Mbuti.DG	MT7	Russia_Steppe_Maikop	Anatolia_Alalakh_MLBA_outlier	0.0221	1.782	1737	1662	33697
Mbuti.DG	MT7	Russia_Steppe_Maikop_o	Anatolia_EBA	0.0275	2.001	1297	1227	24167
Mbuti.DG	MT7	Russia_Steppe_Maikop_o	Anatolia_EBA.SG	0.0126	0.774	1176	1147	22199
Mbuti.DG	MT7	Russia_Steppe_Maikop_o	Anatolia_Arslantepe_EBA	0.0250	1.894	1284	1221	24300
Mbuti.DG	MT7	Russia_Steppe_Maikop_o	Anatolia_TitrisHoyuk_EBA	-0.0173	-0.369	153	158	3080
Mbuti.DG	MT7	Russia_Steppe_Maikop_o	Anatolia_MLBA.SG	0.0234	1.659	1279	1221	23757
Mbuti.DG	MT7	Russia_Steppe_Maikop_o	Anatolia_Alalakh_MLBA	0.0205	1.807	1319	1266	24625
Mbuti.DG	MT7	Russia_Steppe_Maikop_o	Anatolia_Alalakh_MLBA_outlier	0.0016	0.084	1003	1000	19723
Mbuti.DG	MT7	Russia_Caucasus_LBA_Dolmen	Anatolia_EBA	-0.0026	-0.065	156	157	2940
Mbuti.DG	MT7	Russia_Caucasus_LBA_Dolmen	Anatolia_EBA.SG	-0.0148	-0.320	137	141	2660
Mbuti.DG	MT7	Russia_Caucasus_LBA_Dolmen	Anatolia_Arslantepe_EBA	0.0069	0.181	151	149	2938
Mbuti.DG	MT7	Russia_Caucasus_LBA_Dolmen	Anatolia_TitrisHoyuk_EBA	-0.1500	-1.310	20	28	460
Mbuti.DG	MT7	Russia_Caucasus_LBA_Dolmen	Anatolia_MLBA.SG	-0.0496	-1.176	147	162	2845
Mbuti.DG	MT7	Russia_Caucasus_LBA_Dolmen	Anatolia_Alalakh_MLBA	-0.0050	-0.152	155	157	2951
Mbuti.DG	MT7	Russia_Caucasus_LBA_Dolmen	Anatolia_Alalakh_MLBA_outlier	0.0116	0.229	142	139	2603
Mbuti.DG	MT7	Russia_North_Caucasus	Anatolia_EBA	0.0225	2.343	2122	2029	40301
Mbuti.DG	MT7	Russia_North_Caucasus	Anatolia_EBA.SG	0.0083	0.761	1941	1909	37143
Mbuti.DG	MT7	Russia_North_Caucasus	Anatolia_Arslantepe_EBA	0.0229	2.556	2177	2080	40618
Mbuti.DG	MT7	Russia_North_Caucasus	Anatolia_TitrisHoyuk_EBA	0.0001	0.004	224	224	4481
Mbuti.DG	MT7	Russia_North_Caucasus	Anatolia_MLBA.SG	0.0220	2.412	2121	2030	39827
Mbuti.DG	MT7	Russia_North_Caucasus	Anatolia_Alalakh_MLBA	0.0187	2.629	2202	2122	41322
Mbuti.DG	MT7	Russia_North_Caucasus	Anatolia_Alalakh_MLBA_outlier	-0.0038	-0.293	1582	1594	31253
Mbuti.DG	MT7	Russia_North_Caucasus_MBA	Anatolia_EBA	0.0189	1.906	2376	2288	45362
Mbuti.DG	MT7	Russia_North_Caucasus_MBA	Anatolia_EBA.SG	0.0026	0.260	2175	2164	42358
Mbuti.DG	MT7	Russia_North_Caucasus_MBA	Anatolia_Arslantepe_EBA	0.0124	1.438	2410	2351	45957
Mbuti.DG	MT7	Russia_North_Caucasus_MBA	Anatolia_TitrisHoyuk_EBA	-0.0080	-0.253	230	234	4655
Mbuti.DG	MT7	Russia_North_Caucasus_MBA	Anatolia_MLBA.SG	0.0146	1.537	2379	2311	45509
Mbuti.DG	MT7	Russia_North_Caucasus_MBA	Anatolia_Alalakh_MLBA	0.0125	1.670	2461	2400	47128
Mbuti.DG	MT7	Russia_North_Caucasus_MBA	Anatolia_Alalakh_MLBA_outlier	-0.0056	-0.455	1672	1691	33478
Mbuti.DG	MT7	Russia_Steppe_Lola	Anatolia_EBA	0.0281	2.197	1992	1883	37083
Mbuti.DG	MT7	Russia_Steppe_Lola	Anatolia_EBA.SG	0.0158	1.212	1807	1751	34006
Mbuti.DG	MT7	Russia_Steppe_Lola	Anatolia_Arslantepe_EBA	0.0268	2.247	2006	1901	37365
Mbuti.DG	MT7	Russia_Steppe_Lola	Anatolia_TitrisHoyuk_EBA	0.0409	1.061	237	218	4298
Mbuti.DG	MT7	Russia_Steppe_Lola	Anatolia_MLBA.SG	0.0239	1.842	1962	1870	36478
Mbuti.DG	MT7	Russia_Steppe_Lola	Anatolia_Alalakh_MLBA	0.0218	2.047	2033	1946	37852
Mbuti.DG	MT7	Russia_Steppe_Lola	Anatolia_Alalakh_MLBA_outlier	0.0051	0.323	1494	1479	29645
Mbuti.DG	MT7	Armenia_LBA.SG	Anatolia_EBA	0.0207	1.447	1269	1217	24832
Mbuti.DG	MT7	Armenia_LBA.SG	Anatolia_EBA.SG	0.0069	0.442	1199	1183	23691
Mbuti.DG	MT7	Armenia_LBA.SG	Anatolia_Arslantepe_EBA	0.0111	0.813	1285	1257	25108
Mbuti.DG	MT7	Armenia_LBA.SG	Anatolia_TitrisHoyuk_EBA	0.0024	0.052	144	143	2790
Mbuti.DG	MT7	Armenia_LBA.SG	Anatolia_MLBA.SG	0.0139	0.991	1328	1291	25419
Mbuti.DG	MT7	Armenia_LBA.SG	Anatolia_Alalakh_MLBA	0.0177	1.574	1363	1316	26136
Mbuti.DG	MT7	Armenia_LBA.SG	Anatolia_Alalakh_MLBA_outlier	0.0258	1.424	956	908	18566
Mbuti.DG	MT7	Armenia_LchashenMetsamor.SG	Anatolia_EBA	0.0066	0.556	1987	1961	37857
Mbuti.DG	MT7	Armenia_LchashenMetsamor.SG	Anatolia_EBA.SG	-0.0023	-0.188	1931	1940	37537
Mbuti.DG	MT7	Armenia_LchashenMetsamor.SG	Anatolia_Arslantepe_EBA	-0.0026	-0.236	2007	2018	38707
Mbuti.DG	MT7	Armenia_LchashenMetsamor.SG	Anatolia_TitrisHoyuk_EBA	0.0439	1.059	205	188	3734
Mbuti.DG	MT7	Armenia_LchashenMetsamor.SG	Anatolia_MLBA.SG	-0.0026	-0.246	2096	2107	40384
Mbuti.DG	MT7	Armenia_LchashenMetsamor.SG	Anatolia_Alalakh_MLBA	0.0003	0.031	2133	2132	41180
Mbuti.DG	MT7	Armenia_LchashenMetsamor.SG	Anatolia_Alalakh_MLBA_outlier	-0.0063	-0.393	1364	1381	26516
Mbuti.DG	MT7	Armenia_MBA	Anatolia_EBA	0.0146	1.116	2023	1965	38533
Mbuti.DG	MT7	Armenia_MBA	Anatolia_EBA.SG	-0.0062	-0.456	1829	1852	35713
Mbuti.DG	MT7	Armenia_MBA	Anatolia_Arslantepe_EBA	0.0062	0.524	2018	1993	38834
Mbuti.DG	MT7	Armenia_MBA	Anatolia_TitrisHoyuk_EBA	0.0091	0.220	219	215	4251
Mbuti.DG	MT7	Armenia_MBA	Anatolia_MLBA.SG	0.0129	1.052	2011	1960	38349
Mbuti.DG	MT7	Armenia_MBA	Anatolia_Alalakh_MLBA	0.0054	0.518	2087	2065	39739
Mbuti.DG	MT7	Armenia_MBA	Anatolia_Alalakh_MLBA_outlier	-0.0148	-0.938	1490	1535	29690
Mbuti.DG	MT7	Armenia_MBA.SG	Anatolia_EBA	0.0042	0.250	978	970	18933
Mbuti.DG	MT7	Armenia_MBA.SG	Anatolia_EBA.SG	-0.0054	-0.295	890	900	18029
Mbuti.DG	MT7	Armenia_MBA.SG	Anatolia_Arslantepe_EBA	-0.0124	-0.741	974	998	19172
Mbuti.DG	MT7	Armenia_MBA.SG	Anatolia_TitrisHoyuk_EBA	0.0404	0.705	106	98	2063
Mbuti.DG	MT7	Armenia_MBA.SG	Anatolia_MLBA.SG	0.0002	0.014	972	972	19362
Mbuti.DG	MT7	Armenia_MBA.SG	Anatolia_Alalakh_MLBA	-0.0066	-0.464	1022	1036	19944
Mbuti.DG	MT7	Armenia_MBA.SG	Anatolia_Alalakh_MLBA_outlier	-0.0023	-0.101	723	726	14022
Mbuti.DG	MT23	Russia_Steppe_Maikop	Anatolia_EBA.SG	0.0283	4.698	8082	7637	150071
Mbuti.DG	MT23	Russia_Steppe_Maikop	Anatolia_Arslantepe_EBA	0.0308	6.069	8893	8362	163871
Mbuti.DG	MT23	Russia_Steppe_Maikop	Anatolia_TitrisHoyuk_EBA	0.0216	1.294	956	915	17674
Mbuti.DG	MT23	Russia_Steppe_Maikop	Anatolia_MLBA.SG	0.0312	5.490	8752	8222	161277
Mbuti.DG	MT23	Russia_Steppe_Maikop	Anatolia_Alalakh_MLBA	0.0237	5.456	9058	8640	167338
Mbuti.DG	MT23	Russia_Steppe_Maikop	Anatolia_Alalakh_MLBA_outlier	0.0085	1.212	6343	6235	123387
Mbuti.DG	MT23	Russia_Steppe_Maikop_o	Anatolia_EBA	0.0288	3.511	4705	4442	88176
Mbuti.DG	MT23	Russia_Steppe_Maikop_o	Anatolia_EBA.SG	0.0262	2.936	4243	4026	80428
Mbuti.DG	MT23	Russia_Steppe_Maikop_o	Anatolia_Arslantepe_EBA	0.0223	3.025	4704	4499	88528
Mbuti.DG	MT23	Russia_Steppe_Maikop_o	Anatolia_TitrisHoyuk_EBA	0.0385	1.650	633	586	11770
Mbuti.DG	MT23	Russia_Steppe_Maikop_o	Anatolia_MLBA.SG	0.0239	2.925	4553	4341	86085
Mbuti.DG	MT23	Russia_Steppe_Maikop_o	Anatolia_Alalakh_MLBA	0.0204	3.117	4732	4543	89344
Mbuti.DG	MT23	Russia_Steppe_Maikop_o	Anatolia_Alalakh_MLBA_outlier	-0.0088	-0.868	3704	3770	73834
Mbuti.DG	MT23	Russia_Caucasus_LBA_Dolmen	Anatolia_EBA	0.0449	2.028	585	534	11158
Mbuti.DG	MT23	Russia_Caucasus_LBA_Dolmen	Anatolia_EBA.SG	0.0369	1.504	519	482	10144
Mbuti.DG	MT23	Russia_Caucasus_LBA_Dolmen	Anatolia_Arslantepe_EBA	0.0417	2.032	572	526	11161
Mbuti.DG	MT23	Russia_Caucasus_LBA_Dolmen	Anatolia_TitrisHoyuk_EBA	0.0242	0.365	88	84	1725
Mbuti.DG	MT23	Russia_Caucasus_LBA_Dolmen	Anatolia_MLBA.SG	0.0423	1.837	538	494	10762
Mbuti.DG	MT23	Russia_Caucasus_LBA_Dolmen	Anatolia_Alalakh_MLBA	0.0195	1.031	562	541	11208
Mbuti.DG	MT23	Russia_Caucasus_LBA_Dolmen	Anatolia_Alalakh_MLBA_outlier	-0.0007	-0.026	495	496	9972
Mbuti.DG	MT23	Russia_North_Caucasus	Anatolia_EBA	0.0221	3.813	7608	7279	144159
Mbuti.DG	MT23	Russia_North_Caucasus	Anatolia_EBA.SG	0.0203	3.276	6981	6703	131725
Mbuti.DG	MT23	Russia_North_Caucasus	Anatolia_Arslantepe_EBA	0.0159	3.068	7650	7411	145060
Mbuti.DG	MT23	Russia_North_Caucasus	Anatolia_TitrisHoyuk_EBA	0.0068	0.399	885	873	17010
Mbuti.DG	MT23	Russia_North_Caucasus	Anatolia_MLBA.SG	0.0166	2.859	7468	7224	141416
Mbuti.DG	MT23	Russia_North_Caucasus	Anatolia_Alalakh_MLBA	0.0097	2.257	7744	7596	146894
Mbuti.DG	MT23	Russia_North_Caucasus	Anatolia_Alalakh_MLBA_outlier	-0.0060	-0.799	5839	5910	115155
Mbuti.DG	MT23	Russia_North_Caucasus_MBA	Anatolia_EBA	0.0129	2.395	8399	8185	160594
Mbuti.DG	MT23	Russia_North_Caucasus_MBA	Anatolia_EBA.SG	0.0098	1.666	7740	7590	148389
Mbuti.DG	MT23	Russia_North_Caucasus_MBA	Anatolia_Arslantepe_EBA	0.0089	1.805	8492	8342	162191
Mbuti.DG	MT23	Russia_North_Caucasus_MBA	Anatolia_TitrisHoyuk_EBA	-0.0009	-0.053	921	922	17635
Mbuti.DG	MT23	Russia_North_Caucasus_MBA	Anatolia_MLBA.SG	0.0098	1.796	8334	8173	159482
Mbuti.DG	MT23	Russia_North_Caucasus_MBA	Anatolia_Alalakh_MLBA	0.0034	0.826	8654	8595	165514
Mbuti.DG	MT23	Russia_North_Caucasus_MBA	Anatolia_Alalakh_MLBA_outlier	-0.0184	-2.488	6193	6424	122595
Mbuti.DG	MT23	Russia_Steppe_Lola	Anatolia_EBA	0.0440	5.798	7270	6658	133762
Mbuti.DG	MT23	Russia_Steppe_Lola	Anatolia_EBA.SG	0.0394	5.045	6599	6099	121909
Mbuti.DG	MT23	Russia_Steppe_Lola	Anatolia_Arslantepe_EBA	0.0401	5.841	7312	6749	134562
Mbuti.DG	MT23	Russia_Steppe_Lola	Anatolia_TitrisHoyuk_EBA	0.0325	1.592	895	839	16426
Mbuti.DG	MT23	Russia_Steppe_Lola	Anatolia_MLBA.SG	0.0369	4.936	7032	6531	130741
Mbuti.DG	MT23	Russia_Steppe_Lola	Anatolia_Alalakh_MLBA	0.0326	5.018	7356	6892	135859
Mbuti.DG	MT23	Russia_Steppe_Lola	Anatolia_Alalakh_MLBA_outlier	0.0118	1.287	5595	5464	109670
Mbuti.DG	MT23	Armenia_LBA.SG	Anatolia_EBA	0.0141	1.738	4580	4453	88910
Mbuti.DG	MT23	Armenia_LBA.SG	Anatolia_EBA.SG	0.0107	1.263	4247	4157	83486
Mbuti.DG	MT23	Armenia_LBA.SG	Anatolia_Arslantepe_EBA	0.0033	0.443	4571	4541	89781
Mbuti.DG	MT23	Armenia_LBA.SG	Anatolia_TitrisHoyuk_EBA	-0.0416	-1.697	520	565	10565
Mbuti.DG	MT23	Armenia_LBA.SG	Anatolia_MLBA.SG	0.0097	1.220	4561	4474	89408
Mbuti.DG	MT23	Armenia_LBA.SG	Anatolia_Alalakh_MLBA	0.0007	0.101	4723	4717	92420
Mbuti.DG	MT23	Armenia_LBA.SG	Anatolia_Alalakh_MLBA_outlier	-0.0088	-0.858	3426	3487	69049
Mbuti.DG	MT23	Armenia_LchashenMetsamor.SG	Anatolia_EBA	0.0132	1.940	6818	6640	130633
Mbuti.DG	MT23	Armenia_LchashenMetsamor.SG	Anatolia_EBA.SG	0.0014	0.194	6447	6429	125927
Mbuti.DG	MT23	Armenia_Caucasus_EBA_KuraAraxes	Russia_Steppe_Lola	-0.0304	-3.034	4546	4831	91050
Mbuti.DG	MT23	Armenia_EBA	Russia_Steppe_Lola	-0.0319	-4.348	6574	7007	131198
Mbuti.DG	MT23	Russia_Caucasus_KuraAraxes	Russia_Steppe_Lola	-0.0270	-3.219	5666	5980	112773
Mbuti.DG	MT23	Russia_Caucasus_LateMaikop	Russia_Steppe_Lola	-0.0326	-3.768	5801	6192	116761
Mbuti.DG	MT23	Russia_Caucasus_Maikop	Russia_Steppe_Lola	-0.0397	-3.464	3094	3350	62566
Mbuti.DG	MT23	Russia_Caucasus_Maikop_Novosvobodnaya	Russia_Steppe_Lola	-0.0277	-3.401	5571	5889	110671
Mbuti.DG	MT23	Russia_LateMaikop	Russia_Steppe_Lola	-0.0340	-3.744	5471	5856	108837
Mbuti.DG	MT23	Russia_Steppe_Maikop	Russia_Steppe_Lola	-0.0055	-0.757	6388	6459	132037
Mbuti.DG	MT23	Russia_Steppe_Maikop_o	Russia_Steppe_Lola	-0.0187	-1.864	3822	3968	77231
Mbuti.DG	MT23	Armenia_LBA.SG	Russia_Steppe_Lola	-0.0299	-2.875	3576	3797	73114
Mbuti.DG	MT23	Armenia_LchashenMetsamor.SG	Russia_Steppe_Lola	-0.0368	-4.033	5041	5426	102911
Mbuti.DG	MT23	Armenia_MBA	Russia_Steppe_Lola	-0.0262	-2.751	5793	6106	115751
Mbuti.DG	MT23	Armenia_MBA.SG	Russia_Steppe_Lola	-0.0300	-2.488	2724	2892	55471
Mbuti.DG	MT23	Russia_Caucasus_LBA_Dolmen	Russia_Steppe_Lola	-0.0184	-0.678	500	518	10209
Mbuti.DG	MT23	Russia_North_Caucasus	Russia_Steppe_Lola	-0.0203	-2.777	5919	6164	122100
Mbuti.DG	MT23	Russia_North_Caucasus_MBA	Russia_Steppe_Lola	-0.0285	-3.879	6502	6883	131150
Mbuti.DG	MT23	Armenia_Caucasus_EBA_KuraAraxes	Russia_North_Caucasus_MBA	0.0032	0.389	5216	5183	101310
Mbuti.DG	MT23	Armenia_EBA	Russia_North_Caucasus_MBA	-0.0026	-0.482	8046	8087	156505
Mbuti.DG	MT23	Russia_Caucasus_KuraAraxes	Russia_North_Caucasus_MBA	0.0023	0.357	6663	6632	128264
Mbuti.DG	MT23	Russia_Caucasus_LateMaikop	Russia_North_Caucasus_MBA	-0.0013	-0.188	6788	6806	132625
Mbuti.DG	MT23	Russia_Caucasus_Maikop	Russia_North_Caucasus_MBA	0.0014	0.157	3583	3572	68805
Mbuti.DG	MT23	Russia_Caucasus_Maikop_Novosvobodnaya	Russia_North_Caucasus_MBA	0.0030	0.495	6521	6481	126166
Mbuti.DG	MT23	Russia_LateMaikop	Russia_North_Caucasus_MBA	-0.0002	-0.028	6252	6254	121674
Mbuti.DG	MT23	Russia_Steppe_Maikop	Russia_North_Caucasus_MBA	0.0240	4.458	8255	7869	156880
Mbuti.DG	MT23	Russia_Steppe_Maikop_o	Russia_North_Caucasus_MBA	0.0174	2.189	4522	4368	86497
Mbuti.DG	MT23	Armenia_LBA.SG	Russia_North_Caucasus_MBA	-0.0033	-0.416	4338	4367	85887
Mbuti.DG	MT23	Armenia_LchashenMetsamor.SG	Russia_North_Caucasus_MBA	-0.0076	-1.089	6401	6499	124744
Mbuti.DG	MT23	Armenia_MBA	Russia_North_Caucasus_MBA	0.0059	0.794	6951	6869	133859
Mbuti.DG	MT23	Armenia_MBA.SG	Russia_North_Caucasus_MBA	0.0069	0.714	3319	3273	65268
Mbuti.DG	MT23	Russia_Caucasus_LBA_Dolmen	Russia_North_Caucasus_MBA	0.0162	0.704	550	532	11042
Mbuti.DG	MT23	Russia_North_Caucasus	Russia_North_Caucasus_MBA	0.0042	0.767	7241	7181	140714
Mbuti.DG	MT23	Armenia_Caucasus_EBA_KuraAraxes	Russia_North_Caucasus	-0.0080	-0.964	4870	4949	95349
Mbuti.DG	MT23	Armenia_EBA	Russia_North_Caucasus	-0.0099	-1.829	7224	7369	140918
Mbuti.DG	MT23	Russia_Caucasus_KuraAraxes	Russia_North_Caucasus	-0.0074	-1.090	6115	6206	119177
Mbuti.DG	MT23	Russia_Caucasus_LateMaikop	Russia_North_Caucasus	-0.0101	-1.446	6221	6349	123412
Mbuti.DG	MT23	Russia_Caucasus_Maikop	Russia_North_Caucasus	-0.0047	-0.506	3342	3374	65509
Mbuti.DG	MT23	Russia_Caucasus_Maikop_Novosvobodnaya	Russia_North_Caucasus	-0.0041	-0.630	6001	6050	117318
Mbuti.DG	MT23	Russia_LateMaikop	Russia_North_Caucasus	-0.0124	-1.617	5806	5951	114383
Mbuti.DG	MT23	Russia_Steppe_Maikop	Russia_North_Caucasus	0.0194	3.696	7191	6917	141811
Mbuti.DG	MT23	Russia_Steppe_Maikop_o	Russia_North_Caucasus	0.0087	1.095	4138	4067	81424
Mbuti.DG	MT23	Armenia_LBA.SG	Russia_North_Caucasus	-0.0010	-0.117	3939	3946	78462
Mbuti.DG	MT23	Armenia_LchashenMetsamor.SG	Russia_North_Caucasus	-0.0176	-2.407	5577	5777	111264
Mbuti.DG	MT23	Armenia_MBA	Russia_North_Caucasus	-0.0022	-0.286	6291	6319	122873
Mbuti.DG	MT23	Armenia_MBA.SG	Russia_North_Caucasus	-0.0088	-0.934	3007	3061	59491
Mbuti.DG	MT23	Russia_Caucasus_LBA_Dolmen	Russia_North_Caucasus	0.0222	0.983	531	508	10676
Mbuti.DG	MT23	Armenia_Caucasus_EBA_KuraAraxes	Russia_Caucasus_LBA_Dolmen	0.0075	0.257	419	413	8525
Mbuti.DG	MT23	Armenia_EBA	Russia_Caucasus_LBA_Dolmen	-0.0413	-1.912	521	566	11003
Mbuti.DG	MT23	Russia_Caucasus_KuraAraxes	Russia_Caucasus_LBA_Dolmen	-0.0270	-1.012	473	499	10031
Mbuti.DG	MT23	Russia_Caucasus_LateMaikop	Russia_Caucasus_LBA_Dolmen	-0.0316	-1.197	498	530	10373
Mbuti.DG	MT23	Russia_Caucasus_Maikop	Russia_Caucasus_LBA_Dolmen	-0.0277	-0.828	306	323	6232
Mbuti.DG	MT23	Armenia_Caucasus_EBA_KuraAraxes	Russia_Steppe_Maikop_o	-0.0138	-1.259	3113	3200	61958
Mbuti.DG	MT23	Armenia_EBA	Russia_Steppe_Maikop_o	-0.0212	-2.719	4363	4552	86493
Mbuti.DG	MT23	Russia_Caucasus_KuraAraxes	Russia_Steppe_Maikop_o	-0.0105	-1.183	3856	3938	75366
Mbuti.DG	MT23	Russia_Caucasus_LateMaikop	Russia_Steppe_Maikop_o	-0.0097	-0.960	3943	4020	78116
Mbuti.DG	MT23	Russia_Caucasus_Maikop	Russia_Steppe_Maikop_o	0.0088	0.711	2312	2271	44110
Mbuti.DG	MT23	Russia_Caucasus_Maikop_Novosvobodnaya	Russia_Steppe_Maikop_o	-0.0079	-0.864	3805	3865	74612
Mbuti.DG	MT23	Russia_LateMaikop	Russia_Steppe_Maikop_o	-0.0190	-1.869	3749	3894	73137
Mbuti.DG	MT23	Russia_Steppe_Maikop	Russia_Steppe_Maikop_o	0.0071	0.909	4388	4326	87011
Mbuti.DG	MT23	Armenia_Caucasus_EBA_KuraAraxes	Russia_Steppe_Maikop	-0.0244	-3.062	5155	5413	101714
Mbuti.DG	MT23	Armenia_EBA	Russia_Steppe_Maikop	-0.0246	-4.565	8036	8442	158109
Mbuti.DG	MT23	Russia_Caucasus_KuraAraxes	Russia_Steppe_Maikop	-0.0216	-3.355	6568	6858	129130
Mbuti.DG	MT23	Russia_Caucasus_LateMaikop	Russia_Steppe_Maikop	-0.0258	-3.686	6701	7056	133423
Mbuti.DG	MT23	Russia_Caucasus_Maikop	Russia_Steppe_Maikop	-0.0203	-2.248	3506	3651	69145
Mbuti.DG	MT23	Russia_Caucasus_Maikop_Novosvobodnaya	Russia_Steppe_Maikop	-0.0215	-3.472	6473	6757	127136
Mbuti.DG	MT23	Russia_LateMaikop	Russia_Steppe_Maikop	-0.0286	-3.845	6224	6591	122405
Mbuti.DG	MT23	Armenia_Caucasus_EBA_KuraAraxes	Russia_LateMaikop	0.0092	0.891	4523	4441	86392
Mbuti.DG	MT23	Armenia_EBA	Russia_LateMaikop	0.0008	0.104	6288	6277	121552
Mbuti.DG	MT23	Russia_Caucasus_KuraAraxes	Russia_LateMaikop	0.0071	0.785	5485	5408	105992
Mbuti.DG	MT23	Russia_Caucasus_LateMaikop	Russia_LateMaikop	0.0046	0.497	5633	5582	109928
Mbuti.DG	MT23	Russia_Caucasus_Maikop	Russia_LateMaikop	0.0101	0.877	3134	3072	59470
Mbuti.DG	MT23	Russia_Caucasus_Maikop_Novosvobodnaya	Russia_LateMaikop	0.0037	0.447	5332	5292	104032
Mbuti.DG	MT23	Armenia_Caucasus_EBA_KuraAraxes	Russia_Caucasus_Maikop_Novosvobodnaya	0.0013	0.145	4485	4474	87034
Mbuti.DG	MT23	Armenia_EBA	Russia_Caucasus_Maikop_Novosvobodnaya	-0.0069	-1.135	6471	6561	126730
Mbuti.DG	MT23	Russia_Caucasus_KuraAraxes	Russia_Caucasus_Maikop_Novosvobodnaya	-0.0052	-0.696	5515	5573	107942
Mbuti.DG	MT23	Russia_Caucasus_LateMaikop	Russia_Caucasus_Maikop_Novosvobodnaya	-0.0012	-0.152	5668	5682	111871
Mbuti.DG	MT23	Russia_Caucasus_Maikop	Russia_Caucasus_Maikop_Novosvobodnaya	0.0035	0.339	3115	3094	60244
Mbuti.DG	MT23	Armenia_Caucasus_EBA_KuraAraxes	Russia_Caucasus_Maikop	0.0017	0.146	2592	2583	50576
Mbuti.DG	MT23	Armenia_EBA	Russia_Caucasus_Maikop	-0.0075	-0.837	3547	3601	68699
Mbuti.DG	MT23	Russia_Caucasus_KuraAraxes	Russia_Caucasus_Maikop	-0.0071	-0.648	3145	3191	60878
Mbuti.DG	MT23	Russia_Caucasus_LateMaikop	Russia_Caucasus_Maikop	0.0078	0.703	3253	3203	63092
Mbuti.DG	MT23	Armenia_Caucasus_EBA_KuraAraxes	Russia_Caucasus_LateMaikop	-0.0041	-0.422	4687	4726	91850
Mbuti.DG	MT23	Armenia_EBA	Russia_Caucasus_LateMaikop	-0.0004	-0.052	6750	6755	132550
Mbuti.DG	MT23	Russia_Caucasus_KuraAraxes	Russia_Caucasus_LateMaikop	0.0040	0.500	5896	5849	113861
Mbuti.DG	MT23	Armenia_Caucasus_EBA_KuraAraxes	Russia_Caucasus_KuraAraxes	-0.0038	-0.410	4537	4572	88857
Mbuti.DG	MT23	Armenia_EBA	Russia_Caucasus_KuraAraxes	-0.0008	-0.118	6600	6611	128458
Mbuti.DG	MT23	Armenia_EBA	Armenia_Caucasus_EBA_KuraAraxes	-0.0034	-0.430	5160	5195	101075
Mbuti.DG	MT26	Armenia_Caucasus_EBA_KuraAraxes	Russia_Steppe_Lola	-0.0331	-2.576	2465	2633	48874
Mbuti.DG	MT26	Armenia_EBA	Russia_Steppe_Lola	-0.0286	-3.375	3672	3888	72697
Mbuti.DG	MT26	Russia_Caucasus_KuraAraxes	Russia_Steppe_Lola	-0.0208	-2.010	3120	3253	61055
Mbuti.DG	MT26	Russia_Caucasus_LateMaikop	Russia_Steppe_Lola	-0.0244	-2.070	3177	3336	63453
Mbuti.DG	MT26	Russia_Caucasus_Maikop	Russia_Steppe_Lola	-0.0373	-2.537	1672	1802	33463
Mbuti.DG	MT26	Russia_Caucasus_Maikop_Novosvobodnaya	Russia_Steppe_Lola	-0.0285	-2.775	3027	3205	60315
Mbuti.DG	MT26	Russia_LateMaikop	Russia_Steppe_Lola	-0.0063	-0.552	3049	3088	58670
Mbuti.DG	MT26	Russia_Steppe_Maikop	Russia_Steppe_Lola	0.0013	0.146	3558	3549	72974
Mbuti.DG	MT26	Russia_Steppe_Maikop_o	Russia_Steppe_Lola	0.0028	0.213	2145	2133	41833
Mbuti.DG	MT26	Armenia_LBA.SG	Russia_Steppe_Lola	-0.0283	-2.094	1920	2032	39481
Mbuti.DG	MT26	Armenia_LchashenMetsamor.SG	Russia_Steppe_Lola	-0.0316	-2.797	2846	3032	57273
Mbuti.DG	MT26	Armenia_MBA	Russia_Steppe_Lola	-0.0228	-1.994	3171	3319	63285
Mbuti.DG	MT26	Armenia_MBA.SG	Russia_Steppe_Lola	-0.0067	-0.446	1498	1519	29943
Mbuti.DG	MT26	Russia_Caucasus_LBA_Dolmen	Russia_Steppe_Lola	-0.0400	-1.071	259	281	5203
Mbuti.DG	MT26	Russia_North_Caucasus	Russia_Steppe_Lola	-0.0057	-0.638	3297	3334	66778
Mbuti.DG	MT26	Russia_North_Caucasus_MBA	Russia_Steppe_Lola	-0.0248	-2.774	3601	3784	72378
Mbuti.DG	MT26	Armenia_Caucasus_EBA_KuraAraxes	Russia_North_Caucasus_MBA	-0.0022	-0.208	2805	2817	55154
Mbuti.DG	MT26	Armenia_EBA	Russia_North_Caucasus_MBA	-0.0044	-0.685	4555	4595	89161
Mbuti.DG	MT26	Russia_Caucasus_KuraAraxes	Russia_North_Caucasus_MBA	-0.0022	-0.265	3647	3663	70822
Mbuti.DG	MT26	Russia_Caucasus_LateMaikop	Russia_North_Caucasus_MBA	0.0050	0.551	3742	3704	73368
Mbuti.DG	MT26	Russia_Caucasus_Maikop	Russia_North_Caucasus_MBA	-0.0164	-1.349	1907	1971	37439
Mbuti.DG	MT26	Russia_Caucasus_Maikop_Novosvobodnaya	Russia_North_Caucasus_MBA	-0.0042	-0.545	3565	3595	70121
Mbuti.DG	MT26	Russia_LateMaikop	Russia_North_Caucasus_MBA	0.0114	1.201	3460	3382	66634
Mbuti.DG	MT26	Russia_Steppe_Maikop	Russia_North_Caucasus_MBA	0.0209	3.284	4660	4470	88910
Mbuti.DG	MT26	Russia_Steppe_Maikop_o	Russia_North_Caucasus_MBA	0.0260	2.490	2482	2357	47583
Mbuti.DG	MT26	Armenia_LBA.SG	Russia_North_Caucasus_MBA	-0.0079	-0.796	2355	2393	47323
Mbuti.DG	MT26	Armenia_LchashenMetsamor.SG	Russia_North_Caucasus_MBA	0.0051	0.591	3682	3644	71568
Mbuti.DG	MT26	Armenia_MBA	Russia_North_Caucasus_MBA	-0.0033	-0.383	3847	3873	74771
Mbuti.DG	MT26	Armenia_MBA.SG	Russia_North_Caucasus_MBA	0.0084	0.678	1809	1779	36140
Mbuti.DG	MT26	Russia_Caucasus_LBA_Dolmen	Russia_North_Caucasus_MBA	-0.0473	-1.549	276	303	5671
Mbuti.DG	MT26	Russia_North_Caucasus	Russia_North_Caucasus_MBA	0.0148	2.074	4053	3935	78466
Mbuti.DG	MT26	Armenia_Caucasus_EBA_KuraAraxes	Russia_North_Caucasus	-0.0109	-1.007	2595	2653	51553
Mbuti.DG	MT26	Armenia_EBA	Russia_North_Caucasus	-0.0190	-2.789	4010	4165	78944
Mbuti.DG	MT26	Russia_Caucasus_KuraAraxes	Russia_North_Caucasus	-0.0214	-2.408	3282	3426	65086
Mbuti.DG	MT26	Russia_Caucasus_LateMaikop	Russia_North_Caucasus	-0.0134	-1.418	3411	3503	67686
Mbuti.DG	MT26	Russia_Caucasus_Maikop	Russia_North_Caucasus	-0.0274	-2.226	1763	1863	35338
Mbuti.DG	MT26	Russia_Caucasus_Maikop_Novosvobodnaya	Russia_North_Caucasus	-0.0148	-1.830	3243	3340	64406
Mbuti.DG	MT26	Russia_LateMaikop	Russia_North_Caucasus	0.0009	0.093	3167	3161	62066
Mbuti.DG	MT26	Russia_Steppe_Maikop	Russia_North_Caucasus	0.0098	1.456	3989	3912	79178
Mbuti.DG	MT26	Russia_Steppe_Maikop_o	Russia_North_Caucasus	0.0153	1.338	2276	2208	44425
Mbuti.DG	MT26	Armenia_LBA.SG	Russia_North_Caucasus	-0.0170	-1.579	2092	2165	42764
Mbuti.DG	MT26	Armenia_LchashenMetsamor.SG	Russia_North_Caucasus	-0.0108	-1.138	3174	3244	62730
Mbuti.DG	MT26	Armenia_MBA	Russia_North_Caucasus	-0.0077	-0.842	3452	3506	67715
Mbuti.DG	MT26	Armenia_MBA.SG	Russia_North_Caucasus	0.0059	0.464	1628	1609	32523
Mbuti.DG	MT26	Russia_Caucasus_LBA_Dolmen	Russia_North_Caucasus	-0.0418	-1.334	262	285	5463
Mbuti.DG	MT26	Armenia_Caucasus_EBA_KuraAraxes	Russia_Caucasus_LBA_Dolmen	0.1027	2.642	253	206	4290
Mbuti.DG	MT26	Armenia_EBA	Russia_Caucasus_LBA_Dolmen	0.0129	0.437	297	290	5689
Mbuti.DG	MT26	Russia_Caucasus_KuraAraxes	Russia_Caucasus_LBA_Dolmen	0.0217	0.622	267	256	5116
Mbuti.DG	MT26	Russia_Caucasus_LateMaikop	Russia_Caucasus_LBA_Dolmen	0.0517	1.423	287	259	5274
Mbuti.DG	MT26	Russia_Caucasus_Maikop	Russia_Caucasus_LBA_Dolmen	-0.0350	-0.761	161	173	3188
Mbuti.DG	MT26	Russia_Caucasus_Maikop_Novosvobodnaya	Russia_Caucasus_LBA_Dolmen	0.0116	0.345	250	245	5064
Mbuti.DG	MT26	Russia_LateMaikop	Russia_Caucasus_LBA_Dolmen	0.0341	0.913	267	249	5004
Mbuti.DG	MT26	Russia_Steppe_Maikop	Russia_Caucasus_LBA_Dolmen	0.0410	1.356	305	281	5715
Mbuti.DG	MT26	Russia_Steppe_Maikop_o	Russia_Caucasus_LBA_Dolmen	0.0333	0.768	199	186	3786
Mbuti.DG	MT26	Armenia_LBA.SG	Russia_Caucasus_LBA_Dolmen	0.0607	1.368	180	159	3453
Mbuti.DG	MT26	Armenia_LchashenMetsamor.SG	Russia_Caucasus_LBA_Dolmen	0.0607	1.531	235	208	4539
Mbuti.DG	MT26	Armenia_MBA	Russia_Caucasus_LBA_Dolmen	0.0185	0.501	274	264	5150
Mbuti.DG	MT26	Armenia_MBA.SG	Russia_Caucasus_LBA_Dolmen	-0.0256	-0.495	121	127	2512
Mbuti.DG	MT26	Armenia_Caucasus_EBA_KuraAraxes	Armenia_MBA.SG	-0.0079	-0.442	1159	1177	23071
Mbuti.DG	MT26	Armenia_EBA	Armenia_MBA.SG	-0.0079	-0.643	1847	1876	36879
Mbuti.DG	MT26	Russia_Caucasus_KuraAraxes	Armenia_MBA.SG	-0.0097	-0.620	1461	1490	29314
Mbuti.DG	MT26	Russia_Caucasus_LateMaikop	Armenia_MBA.SG	-0.0225	-1.454	1492	1561	30356
Mbuti.DG	MT26	Russia_Caucasus_Maikop	Armenia_MBA.SG	-0.0309	-1.505	789	840	16065
Mbuti.DG	MT26	Russia_Caucasus_Maikop_Novosvobodnaya	Armenia_MBA.SG	-0.0202	-1.474	1456	1516	29144
Mbuti.DG	MT26	Russia_LateMaikop	Armenia_MBA.SG	-0.0083	-0.499	1417	1441	27762
Mbuti.DG	MT26	Russia_Steppe_Maikop	Armenia_MBA.SG	0.0077	0.651	1883	1854	36477
Mbuti.DG	MT26	Russia_Steppe_Maikop_o	Armenia_MBA.SG	0.0261	1.430	1042	989	20199
Mbuti.DG	MT26	Armenia_LBA.SG	Armenia_MBA.SG	-0.0337	-1.932	1006	1077	20724
Mbuti.DG	MT26	Armenia_LchashenMetsamor.SG	Armenia_MBA.SG	-0.0210	-1.407	1487	1551	30460
Mbuti.DG	MT26	Armenia_MBA	Armenia_MBA.SG	-0.0185	-1.209	1540	1598	30979
Mbuti.DG	MT26	Armenia_Caucasus_EBA_KuraAraxes	Armenia_MBA	-0.0182	-1.446	2475	2567	48942
Mbuti.DG	MT26	Armenia_EBA	Armenia_MBA	-0.0056	-0.661	3932	3976	76801
Mbuti.DG	MT26	Russia_Caucasus_KuraAraxes	Armenia_MBA	-0.0121	-1.119	3159	3236	61879
Mbuti.DG	MT26	Russia_Caucasus_LateMaikop	Armenia_MBA	0.0012	0.110	3240	3232	63934
Mbuti.DG	MT26	Russia_Caucasus_Maikop	Armenia_MBA	-0.0194	-1.314	1696	1763	33198
Mbuti.DG	MT26	Russia_Caucasus_Maikop_Novosvobodnaya	Armenia_MBA	-0.0043	-0.430	3136	3163	61360
Mbuti.DG	MT26	Russia_LateMaikop	Armenia_MBA	0.0139	1.179	3097	3013	58829
Mbuti.DG	MT26	Russia_Steppe_Maikop	Armenia_MBA	0.0154	1.787	3984	3863	75576
Mbuti.DG	MT26	Russia_Steppe_Maikop_o	Armenia_MBA	0.0251	1.945	2213	2105	41671
Mbuti.DG	MT26	Armenia_LBA.SG	Armenia_MBA	-0.0109	-0.835	2032	2077	40598
Mbuti.DG	MT26	Armenia_LchashenMetsamor.SG	Armenia_MBA	0.0031	0.283	3120	3100	60502
Mbuti.DG	MT26	Armenia_Caucasus_EBA_KuraAraxes	Armenia_LchashenMetsamor.SG	-0.0158	-1.210	2215	2286	43594
Mbuti.DG	MT26	Armenia_EBA	Armenia_LchashenMetsamor.SG	0.0005	0.058	3813	3809	74075
Mbuti.DG	MT26	Russia_Caucasus_KuraAraxes	Armenia_LchashenMetsamor.SG	-0.0117	-1.087	2871	2939	56448
Mbuti.DG	MT26	Russia_Caucasus_LateMaikop	Armenia_LchashenMetsamor.SG	-0.0036	-0.315	2936	2957	58066
Mbuti.DG	MT26	Russia_Caucasus_Maikop	Armenia_LchashenMetsamor.SG	-0.0251	-1.653	1505	1582	29745
Mbuti.DG	MT26	Russia_Caucasus_Maikop_Novosvobodnaya	Armenia_LchashenMetsamor.SG	-0.0004	-0.040	2852	2854	55928
Mbuti.DG	MT26	Russia_LateMaikop	Armenia_LchashenMetsamor.SG	0.0230	1.920	2773	2648	52438
Mbuti.DG	MT26	Russia_Steppe_Maikop	Armenia_LchashenMetsamor.SG	0.0120	1.395	3797	3707	72539
Mbuti.DG	MT26	Russia_Steppe_Maikop_o	Armenia_LchashenMetsamor.SG	0.0289	2.119	1969	1858	37884
Mbuti.DG	MT26	Armenia_LBA.SG	Armenia_LchashenMetsamor.SG	-0.0110	-0.839	1980	2024	40002
Mbuti.DG	MT26	Armenia_Caucasus_EBA_KuraAraxes	Armenia_LBA.SG	0.0155	1.020	1534	1488	30447
Mbuti.DG	MT26	Armenia_EBA	Armenia_LBA.SG	0.0104	1.077	2454	2404	48287
Mbuti.DG	MT26	Russia_Caucasus_KuraAraxes	Armenia_LBA.SG	0.0041	0.315	1949	1933	38663
Mbuti.DG	MT26	Russia_Caucasus_LateMaikop	Armenia_LBA.SG	0.0039	0.286	2013	1997	40060
Mbuti.DG	MT26	Russia_Caucasus_Maikop	Armenia_LBA.SG	-0.0062	-0.361	1070	1083	21360
Mbuti.DG	MT26	Russia_Caucasus_Maikop_Novosvobodnaya	Armenia_LBA.SG	0.0033	0.274	1927	1915	38377
Mbuti.DG	MT26	Russia_LateMaikop	Armenia_LBA.SG	0.0141	1.009	1891	1838	36699
Mbuti.DG	MT26	Russia_Steppe_Maikop	Armenia_LBA.SG	0.0276	2.883	2484	2350	47917
Mbuti.DG	MT26	Russia_Steppe_Maikop_o	Armenia_LBA.SG	0.0439	2.896	1405	1287	26889
Mbuti.DG	MT26	Armenia_Caucasus_EBA_KuraAraxes	Russia_Steppe_Maikop_o	-0.0274	-1.895	1644	1737	33008
Mbuti.DG	MT26	Armenia_EBA	Russia_Steppe_Maikop_o	-0.0358	-3.494	2386	2563	47714
Mbuti.DG	MT26	Russia_Caucasus_KuraAraxes	Russia_Steppe_Maikop_o	-0.0356	-2.831	2059	2211	40776
Mbuti.DG	MT26	Russia_Caucasus_LateMaikop	Russia_Steppe_Maikop_o	-0.0323	-2.505	2092	2232	42308
Mbuti.DG	MT26	Russia_Caucasus_Maikop	Russia_Steppe_Maikop_o	-0.0474	-2.757	1128	1240	23559
Mbuti.DG	MT26	Russia_Caucasus_Maikop_Novosvobodnaya	Russia_Steppe_Maikop_o	-0.0383	-3.122	1987	2145	40479
Mbuti.DG	MT26	Russia_LateMaikop	Russia_Steppe_Maikop_o	-0.0212	-1.567	1982	2068	39288
Mbuti.DG	MT26	Russia_Steppe_Maikop	Russia_Steppe_Maikop_o	-0.0131	-1.279	2382	2445	47882
Mbuti.DG	MT26	Armenia_Caucasus_EBA_KuraAraxes	Russia_Steppe_Maikop	-0.0236	-2.315	2828	2964	55506
Mbuti.DG	MT26	Armenia_EBA	Russia_Steppe_Maikop	-0.0182	-2.962	4634	4806	90214
Mbuti.DG	MT26	Russia_Caucasus_KuraAraxes	Russia_Steppe_Maikop	-0.0251	-3.136	3615	3801	71346
Mbuti.DG	MT26	Russia_Caucasus_LateMaikop	Russia_Steppe_Maikop	-0.0176	-1.890	3733	3866	73971
Mbuti.DG	MT26	Russia_Caucasus_Maikop	Russia_Steppe_Maikop	-0.0408	-3.619	1884	2044	37631
Mbuti.DG	MT26	Russia_Caucasus_Maikop_Novosvobodnaya	Russia_Steppe_Maikop	-0.0241	-3.073	3560	3736	70686
Mbuti.DG	MT26	Russia_LateMaikop	Russia_Steppe_Maikop	-0.0042	-0.450	3493	3522	67053
Mbuti.DG	MT26	Armenia_Caucasus_EBA_KuraAraxes	Russia_LateMaikop	-0.0171	-1.305	2302	2382	46030
Mbuti.DG	MT26	Armenia_EBA	Russia_LateMaikop	-0.0157	-1.745	3380	3488	66730
Mbuti.DG	MT26	Russia_Caucasus_KuraAraxes	Russia_LateMaikop	-0.0219	-1.958	2858	2986	56964
Mbuti.DG	MT26	Russia_Caucasus_LateMaikop	Russia_LateMaikop	-0.0135	-1.129	3003	3085	59356
Mbuti.DG	MT26	Russia_Caucasus_Maikop	Russia_LateMaikop	-0.0355	-2.356	1571	1687	31673
Mbuti.DG	MT26	Russia_Caucasus_Maikop_Novosvobodnaya	Russia_LateMaikop	-0.0230	-2.090	2765	2895	56328
Mbuti.DG	MT26	Armenia_Caucasus_EBA_KuraAraxes	Russia_Caucasus_Maikop_Novosvobodnaya	-0.0035	-0.310	2393	2409	46868
Mbuti.DG	MT26	Armenia_EBA	Russia_Caucasus_Maikop_Novosvobodnaya	-0.0042	-0.527	3598	3628	70735
Mbuti.DG	MT26	Russia_Caucasus_KuraAraxes	Russia_Caucasus_Maikop_Novosvobodnaya	-0.0059	-0.604	2943	2978	58742
Mbuti.DG	MT26	Russia_Caucasus_LateMaikop	Russia_Caucasus_Maikop_Novosvobodnaya	-0.0001	-0.011	3074	3075	61046
Mbuti.DG	MT26	Russia_Caucasus_Maikop	Russia_Caucasus_Maikop_Novosvobodnaya	-0.0146	-1.089	1633	1681	32429
Mbuti.DG	MT26	Armenia_Caucasus_EBA_KuraAraxes	Russia_Caucasus_Maikop	0.0144	0.880	1391	1351	26739
Mbuti.DG	MT26	Armenia_EBA	Russia_Caucasus_Maikop	0.0123	1.047	1976	1928	37563
Mbuti.DG	MT26	Russia_Caucasus_KuraAraxes	Russia_Caucasus_Maikop	0.0209	1.507	1730	1659	32603
Mbuti.DG	MT26	Russia_Caucasus_LateMaikop	Russia_Caucasus_Maikop	0.0126	0.868	1765	1721	33814
Mbuti.DG	MT26	Armenia_Caucasus_EBA_KuraAraxes	Russia_Caucasus_LateMaikop	-0.0166	-1.247	2499	2584	49344
Mbuti.DG	MT26	Armenia_EBA	Russia_Caucasus_LateMaikop	-0.0055	-0.615	3734	3776	73661
Mbuti.DG	MT26	Russia_Caucasus_KuraAraxes	Russia_Caucasus_LateMaikop	-0.0095	-0.854	3133	3193	61829
Mbuti.DG	MT26	Armenia_Caucasus_EBA_KuraAraxes	Russia_Caucasus_KuraAraxes	0.0118	0.990	2461	2404	47603
Mbuti.DG	MT26	Armenia_EBA	Russia_Caucasus_KuraAraxes	0.0021	0.255	3648	3632	71172
Mbuti.DG	MT26	Armenia_EBA	Armenia_Caucasus_EBA_KuraAraxes	0.0011	0.108	2843	2837	55283
Mbuti.DG	MT7	Armenia_Caucasus_EBA_KuraAraxes	Russia_Steppe_Lola	-0.0305	-1.632	1238	1316	24331
Mbuti.DG	MT7	Armenia_EBA	Russia_Steppe_Lola	-0.0139	-1.100	1872	1924	36261
Mbuti.DG	MT7	Russia_Caucasus_KuraAraxes	Russia_Steppe_Lola	-0.0184	-1.249	1540	1598	30542
Mbuti.DG	MT7	Russia_Caucasus_LateMaikop	Russia_Steppe_Lola	-0.0450	-2.926	1567	1715	31723
Mbuti.DG	MT7	Russia_Caucasus_Maikop	Russia_Steppe_Lola	-0.0427	-2.118	846	922	16862
Mbuti.DG	MT7	Russia_Caucasus_Maikop_Novosvobodnaya	Russia_Steppe_Lola	-0.0285	-1.979	1531	1621	30300
Mbuti.DG	MT7	Russia_LateMaikop	Russia_Steppe_Lola	-0.0262	-1.618	1469	1548	29306
Mbuti.DG	MT7	Russia_Steppe_Maikop	Russia_Steppe_Lola	0.0125	1.035	1802	1758	36422
Mbuti.DG	MT7	Russia_Steppe_Maikop_o	Russia_Steppe_Lola	0.0001	0.004	1054	1053	20796
Mbuti.DG	MT7	Armenia_LBA.SG	Russia_Steppe_Lola	-0.0073	-0.393	1006	1021	19894
Mbuti.DG	MT7	Armenia_LchashenMetsamor.SG	Russia_Steppe_Lola	-0.0222	-1.430	1465	1532	28829
Mbuti.DG	MT7	Armenia_MBA	Russia_Steppe_Lola	-0.0164	-1.057	1593	1646	31646
Mbuti.DG	MT7	Armenia_MBA.SG	Russia_Steppe_Lola	-0.0511	-2.419	725	803	15094
Mbuti.DG	MT7	Russia_Caucasus_LBA_Dolmen	Russia_Steppe_Lola	-0.0091	-0.181	145	148	2695
Mbuti.DG	MT7	Russia_North_Caucasus	Russia_Steppe_Lola	-0.0124	-0.937	1648	1689	33364
Mbuti.DG	MT7	Russia_North_Caucasus_MBA	Russia_Steppe_Lola	-0.0116	-0.887	1798	1840	36181
Mbuti.DG	MT7	Armenia_Caucasus_EBA_KuraAraxes	Russia_North_Caucasus_MBA	-0.0119	-0.821	1380	1413	27286
Mbuti.DG	MT7	Armenia_EBA	Russia_North_Caucasus_MBA	-0.0039	-0.436	2251	2269	44131
Mbuti.DG	MT7	Russia_Caucasus_KuraAraxes	Russia_North_Caucasus_MBA	0.0020	0.172	1791	1784	35183
Mbuti.DG	MT7	Russia_Caucasus_LateMaikop	Russia_North_Caucasus_MBA	-0.0205	-1.647	1798	1873	36401
Mbuti.DG	MT7	Russia_Caucasus_Maikop	Russia_North_Caucasus_MBA	-0.0255	-1.560	946	996	18814
Mbuti.DG	MT7	Russia_Caucasus_Maikop_Novosvobodnaya	Russia_North_Caucasus_MBA	-0.0088	-0.788	1778	1810	34918
Mbuti.DG	MT7	Russia_LateMaikop	Russia_North_Caucasus_MBA	-0.0167	-1.215	1650	1706	33060
Mbuti.DG	MT7	Russia_Steppe_Maikop	Russia_North_Caucasus_MBA	0.0290	3.188	2302	2172	43996
Mbuti.DG	MT7	Russia_Steppe_Maikop_o	Russia_North_Caucasus_MBA	0.0117	0.787	1227	1198	23593
Mbuti.DG	MT7	Armenia_LBA.SG	Russia_North_Caucasus_MBA	0.0058	0.400	1207	1193	23646
Mbuti.DG	MT7	Armenia_LchashenMetsamor.SG	Russia_North_Caucasus_MBA	-0.0105	-0.911	1803	1841	35650
Mbuti.DG	MT7	Armenia_MBA	Russia_North_Caucasus_MBA	-0.0103	-0.800	1892	1932	37175
Mbuti.DG	MT7	Armenia_MBA.SG	Russia_North_Caucasus_MBA	-0.0121	-0.706	901	923	17985
Mbuti.DG	MT7	Russia_Caucasus_LBA_Dolmen	Russia_North_Caucasus_MBA	-0.0439	-1.048	140	153	2911
Mbuti.DG	MT7	Russia_North_Caucasus	Russia_North_Caucasus_MBA	0.0080	0.816	2001	1969	38999
Mbuti.DG	MT7	Armenia_Caucasus_EBA_KuraAraxes	Russia_North_Caucasus	0.0021	0.146	1334	1329	25542
Mbuti.DG	MT7	Armenia_EBA	Russia_North_Caucasus	-0.0141	-1.511	2009	2067	39272
Mbuti.DG	MT7	Russia_Caucasus_KuraAraxes	Russia_North_Caucasus	-0.0096	-0.836	1645	1677	32402
Mbuti.DG	MT7	Russia_Caucasus_LateMaikop	Russia_North_Caucasus	-0.0299	-2.430	1676	1779	33664
Mbuti.DG	MT7	Russia_Caucasus_Maikop	Russia_North_Caucasus	-0.0275	-1.710	902	953	17823
Mbuti.DG	MT7	Russia_Caucasus_Maikop_Novosvobodnaya	Russia_North_Caucasus	-0.0195	-1.769	1636	1702	32139
Mbuti.DG	MT7	Russia_LateMaikop	Russia_North_Caucasus	-0.0191	-1.375	1557	1618	30794
Mbuti.DG	MT7	Russia_Steppe_Maikop	Russia_North_Caucasus	0.0221	2.377	2013	1926	39375
Mbuti.DG	MT7	Russia_Steppe_Maikop_o	Russia_North_Caucasus	0.0181	1.254	1151	1110	22029
Mbuti.DG	MT7	Armenia_LBA.SG	Russia_North_Caucasus	0.0113	0.745	1116	1091	21511
Mbuti.DG	MT7	Armenia_LchashenMetsamor.SG	Russia_North_Caucasus	-0.0103	-0.817	1589	1622	31417
Mbuti.DG	MT7	Armenia_MBA	Russia_North_Caucasus	-0.0181	-1.422	1723	1787	33734
Mbuti.DG	MT7	Armenia_MBA.SG	Russia_North_Caucasus	-0.0214	-1.200	802	837	16288
Mbuti.DG	MT7	Russia_Caucasus_LBA_Dolmen	Russia_North_Caucasus	-0.0043	-0.105	145	146	2790
Mbuti.DG	MT7	Armenia_Caucasus_EBA_KuraAraxes	Russia_Caucasus_LBA_Dolmen	0.0279	0.518	122	115	2179
Mbuti.DG	MT7	Armenia_EBA	Russia_Caucasus_LBA_Dolmen	0.0311	0.792	160	150	2894
Mbuti.DG	MT7	Russia_Caucasus_KuraAraxes	Russia_Caucasus_LBA_Dolmen	0.0009	0.019	136	136	2638
Mbuti.DG	MT7	Russia_Caucasus_LateMaikop	Russia_Caucasus_LBA_Dolmen	-0.0289	-0.598	146	154	2712
Mbuti.DG	MT7	Russia_Caucasus_Maikop	Russia_Caucasus_LBA_Dolmen	0.0046	0.071	83	82	1643
Mbuti.DG	MT7	Russia_Caucasus_Maikop_Novosvobodnaya	Russia_Caucasus_LBA_Dolmen	0.0074	0.160	138	136	2590
Mbuti.DG	MT7	Russia_LateMaikop	Russia_Caucasus_LBA_Dolmen	-0.0589	-1.222	141	158	2595
Mbuti.DG	MT7	Russia_Steppe_Maikop	Russia_Caucasus_LBA_Dolmen	0.0733	1.869	166	144	2913
Mbuti.DG	MT7	Russia_Steppe_Maikop_o	Russia_Caucasus_LBA_Dolmen	-0.0055	-0.096	108	109	1918
Mbuti.DG	MT7	Armenia_LBA.SG	Russia_Caucasus_LBA_Dolmen	0.0438	0.750	96	88	1766
Mbuti.DG	MT7	Armenia_LchashenMetsamor.SG	Russia_Caucasus_LBA_Dolmen	0.0035	0.065	118	118	2308
Mbuti.DG	MT7	Armenia_MBA	Russia_Caucasus_LBA_Dolmen	0.0375	0.739	150	140	2655
Mbuti.DG	MT7	Armenia_MBA.SG	Russia_Caucasus_LBA_Dolmen	-0.0242	-0.339	67	70	1285
Mbuti.DG	MT7	Armenia_Caucasus_EBA_KuraAraxes	Armenia_MBA.SG	-0.0171	-0.697	587	607	11571
Mbuti.DG	MT7	Armenia_EBA	Armenia_MBA.SG	0.0175	1.044	976	942	18444
Mbuti.DG	MT7	Russia_Caucasus_KuraAraxes	Armenia_MBA.SG	0.0136	0.628	765	745	14675
Mbuti.DG	MT7	Russia_Caucasus_LateMaikop	Armenia_MBA.SG	-0.0374	-1.720	742	800	15151
Mbuti.DG	MT7	Russia_Caucasus_Maikop	Armenia_MBA.SG	-0.0151	-0.515	401	413	8146
Mbuti.DG	MT7	Russia_Caucasus_Maikop_Novosvobodnaya	Armenia_MBA.SG	-0.0137	-0.673	736	756	14524
Mbuti.DG	MT7	Russia_LateMaikop	Armenia_MBA.SG	-0.0049	-0.211	711	718	13833
Mbuti.DG	MT7	Russia_Steppe_Maikop	Armenia_MBA.SG	0.0402	2.428	977	901	18233
Mbuti.DG	MT7	Russia_Steppe_Maikop_o	Armenia_MBA.SG	0.0403	1.659	552	509	10097
Mbuti.DG	MT7	Armenia_LBA.SG	Armenia_MBA.SG	0.0102	0.412	529	518	10492
Mbuti.DG	MT7	Armenia_LchashenMetsamor.SG	Armenia_MBA.SG	0.0230	1.106	807	771	15225
Mbuti.DG	MT7	Armenia_MBA	Armenia_MBA.SG	0.0146	0.674	809	786	15511
Mbuti.DG	MT7	Armenia_Caucasus_EBA_KuraAraxes	Armenia_MBA	-0.0038	-0.207	1233	1242	24203
Mbuti.DG	MT7	Armenia_EBA	Armenia_MBA	-0.0023	-0.184	1959	1968	38055
Mbuti.DG	MT7	Russia_Caucasus_KuraAraxes	Armenia_MBA	0.0078	0.529	1625	1600	30834
Mbuti.DG	MT7	Russia_Caucasus_LateMaikop	Armenia_MBA	-0.0203	-1.273	1617	1684	31863
Mbuti.DG	MT7	Russia_Caucasus_Maikop	Armenia_MBA	-0.0040	-0.201	891	898	16703
Mbuti.DG	MT7	Russia_Caucasus_Maikop_Novosvobodnaya	Armenia_MBA	-0.0002	-0.016	1581	1581	30598
Mbuti.DG	MT7	Russia_LateMaikop	Armenia_MBA	-0.0041	-0.248	1514	1527	29273
Mbuti.DG	MT7	Russia_Steppe_Maikop	Armenia_MBA	0.0310	2.467	1994	1874	37542
Mbuti.DG	MT7	Russia_Steppe_Maikop_o	Armenia_MBA	0.0075	0.415	1064	1049	20681
Mbuti.DG	MT7	Armenia_LBA.SG	Armenia_MBA	0.0006	0.034	1047	1046	20374
Mbuti.DG	MT7	Armenia_LchashenMetsamor.SG	Armenia_MBA	0.0017	0.113	1562	1557	30120
Mbuti.DG	MT7	Armenia_Caucasus_EBA_KuraAraxes	Armenia_LchashenMetsamor.SG	0.0009	0.048	1112	1110	21614
Mbuti.DG	MT7	Armenia_EBA	Armenia_LchashenMetsamor.SG	0.0034	0.291	1927	1914	36872
Mbuti.DG	MT7	Russia_Caucasus_KuraAraxes	Armenia_LchashenMetsamor.SG	-0.0050	-0.352	1457	1471	28294
Mbuti.DG	MT7	Russia_Caucasus_LateMaikop	Armenia_LchashenMetsamor.SG	-0.0172	-1.183	1470	1522	29079
Mbuti.DG	MT7	Russia_Caucasus_Maikop	Armenia_LchashenMetsamor.SG	-0.0487	-2.302	741	816	15121
Mbuti.DG	MT7	Russia_Caucasus_Maikop_Novosvobodnaya	Armenia_LchashenMetsamor.SG	-0.0104	-0.765	1457	1487	27953
Mbuti.DG	MT7	Russia_LateMaikop	Armenia_LchashenMetsamor.SG	-0.0145	-0.871	1327	1366	26218
Mbuti.DG	MT7	Russia_Steppe_Maikop	Armenia_LchashenMetsamor.SG	0.0322	2.806	1952	1830	36140
Mbuti.DG	MT7	Russia_Steppe_Maikop_o	Armenia_LchashenMetsamor.SG	0.0101	0.557	990	970	18945
Mbuti.DG	MT7	Armenia_LBA.SG	Armenia_LchashenMetsamor.SG	0.0146	0.884	1009	980	20089
Mbuti.DG	MT7	Armenia_Caucasus_EBA_KuraAraxes	Armenia_LBA.SG	-0.0133	-0.641	763	784	15258
Mbuti.DG	MT7	Armenia_EBA	Armenia_LBA.SG	-0.0058	-0.423	1217	1232	24160
Mbuti.DG	MT7	Russia_Caucasus_KuraAraxes	Armenia_LBA.SG	-0.0026	-0.148	997	1002	19372
Mbuti.DG	MT7	Russia_Caucasus_LateMaikop	Armenia_LBA.SG	-0.0256	-1.392	1001	1054	20021
Mbuti.DG	MT7	Russia_Caucasus_Maikop	Armenia_LBA.SG	-0.0142	-0.562	535	550	10872
Mbuti.DG	MT7	Russia_Caucasus_Maikop_Novosvobodnaya	Armenia_LBA.SG	-0.0193	-1.146	964	1002	19300
Mbuti.DG	MT7	Russia_LateMaikop	Armenia_LBA.SG	-0.0226	-1.164	908	950	18394
Mbuti.DG	MT7	Russia_Steppe_Maikop	Armenia_LBA.SG	0.0189	1.366	1242	1195	24030
Mbuti.DG	MT7	Russia_Steppe_Maikop_o	Armenia_LBA.SG	-0.0037	-0.177	681	686	13516
Mbuti.DG	MT7	Armenia_Caucasus_EBA_KuraAraxes	Russia_Steppe_Maikop_o	-0.0097	-0.472	847	863	16289
Mbuti.DG	MT7	Armenia_EBA	Russia_Steppe_Maikop_o	-0.0167	-1.167	1215	1256	23643
Mbuti.DG	MT7	Russia_Caucasus_KuraAraxes	Russia_Steppe_Maikop_o	-0.0044	-0.255	1037	1046	20224
Mbuti.DG	MT7	Russia_Caucasus_LateMaikop	Russia_Steppe_Maikop_o	-0.0456	-2.521	1022	1120	20945
Mbuti.DG	MT7	Russia_Caucasus_Maikop	Russia_Steppe_Maikop_o	-0.0233	-0.952	588	617	11827
Mbuti.DG	MT7	Russia_Caucasus_Maikop_Novosvobodnaya	Russia_Steppe_Maikop_o	-0.0301	-1.883	1009	1071	20135
Mbuti.DG	MT7	Russia_LateMaikop	Russia_Steppe_Maikop_o	-0.0143	-0.776	994	1023	19504
Mbuti.DG	MT7	Russia_Steppe_Maikop	Russia_Steppe_Maikop_o	0.0142	1.052	1216	1182	23757
Mbuti.DG	MT7	Armenia_Caucasus_EBA_KuraAraxes	Russia_Steppe_Maikop	-0.0296	-2.118	1400	1486	27446
Mbuti.DG	MT7	Armenia_EBA	Russia_Steppe_Maikop	-0.0255	-2.823	2270	2389	44651
Mbuti.DG	MT7	Russia_Caucasus_KuraAraxes	Russia_Steppe_Maikop	-0.0236	-2.065	1784	1870	35516
Mbuti.DG	MT7	Russia_Caucasus_LateMaikop	Russia_Steppe_Maikop	-0.0449	-3.778	1811	1981	36718
Mbuti.DG	MT7	Russia_Caucasus_Maikop	Russia_Steppe_Maikop	-0.0329	-2.114	953	1017	18939
Mbuti.DG	MT7	Russia_Caucasus_Maikop_Novosvobodnaya	Russia_Steppe_Maikop	-0.0365	-3.341	1780	1915	35218
Mbuti.DG	MT7	Russia_LateMaikop	Russia_Steppe_Maikop	-0.0352	-2.675	1666	1788	33271
Mbuti.DG	MT7	Armenia_Caucasus_EBA_KuraAraxes	Russia_LateMaikop	0.0093	0.503	1165	1144	22746
Mbuti.DG	MT7	Armenia_EBA	Russia_LateMaikop	0.0111	0.828	1747	1708	33099
Mbuti.DG	MT7	Russia_Caucasus_KuraAraxes	Russia_LateMaikop	0.0103	0.649	1489	1458	28368
Mbuti.DG	MT7	Russia_Caucasus_LateMaikop	Russia_LateMaikop	-0.0098	-0.593	1496	1525	29453
Mbuti.DG	MT7	Russia_Caucasus_Maikop	Russia_LateMaikop	0.0131	0.633	847	825	15900
Mbuti.DG	MT7	Russia_Caucasus_Maikop_Novosvobodnaya	Russia_LateMaikop	0.0040	0.257	1443	1432	27946
Mbuti.DG	MT7	Armenia_Caucasus_EBA_KuraAraxes	Russia_Caucasus_Maikop_Novosvobodnaya	-0.0025	-0.153	1200	1206	23264
Mbuti.DG	MT7	Armenia_EBA	Russia_Caucasus_Maikop_Novosvobodnaya	0.0033	0.300	1828	1816	35241
Mbuti.DG	MT7	Russia_Caucasus_KuraAraxes	Russia_Caucasus_Maikop_Novosvobodnaya	0.0156	1.175	1533	1486	29321
Mbuti.DG	MT7	Russia_Caucasus_LateMaikop	Russia_Caucasus_Maikop_Novosvobodnaya	-0.0086	-0.604	1546	1572	30474
Mbuti.DG	MT7	Russia_Caucasus_Maikop	Russia_Caucasus_Maikop_Novosvobodnaya	-0.0239	-1.320	832	873	16312
Mbuti.DG	MT7	Armenia_Caucasus_EBA_KuraAraxes	Russia_Caucasus_Maikop	0.0146	0.619	708	687	13354
Mbuti.DG	MT7	Armenia_EBA	Russia_Caucasus_Maikop	0.0138	0.874	996	969	18871
Mbuti.DG	MT7	Russia_Caucasus_KuraAraxes	Russia_Caucasus_Maikop	0.0349	1.749	869	810	16330
Mbuti.DG	MT7	Russia_Caucasus_LateMaikop	Russia_Caucasus_Maikop	-0.0214	-1.055	855	893	17004
Mbuti.DG	MT7	Armenia_Caucasus_EBA_KuraAraxes	Russia_Caucasus_LateMaikop	0.0141	0.831	1280	1244	24464
Mbuti.DG	MT7	Armenia_EBA	Russia_Caucasus_LateMaikop	0.0196	1.643	1915	1842	36534
Mbuti.DG	MT7	Russia_Caucasus_KuraAraxes	Russia_Caucasus_LateMaikop	0.0245	1.623	1619	1542	30759
Mbuti.DG	MT7	Armenia_Caucasus_EBA_KuraAraxes	Russia_Caucasus_KuraAraxes	-0.0061	-0.362	1194	1209	23581
Mbuti.DG	MT7	Armenia_EBA	Russia_Caucasus_KuraAraxes	-0.0014	-0.128	1810	1815	35395
Mbuti.DG	MT7	Armenia_EBA	Armenia_Caucasus_EBA_KuraAraxes	0.0022	0.157	1393	1387	27320
Mbuti.DG	MT23	Russia_Caucasus_Maikop_Novosvobodnaya	Russia_Caucasus_LBA_Dolmen	-0.0548	-2.319	449	501	9887
Mbuti.DG	MT23	Russia_LateMaikop	Russia_Caucasus_LBA_Dolmen	-0.0214	-0.786	467	488	9862
Mbuti.DG	MT23	Russia_Steppe_Maikop	Russia_Caucasus_LBA_Dolmen	0.0182	0.831	555	535	11092
Mbuti.DG	MT23	Russia_Steppe_Maikop_o	Russia_Caucasus_LBA_Dolmen	-0.0370	-1.174	345	372	7357
Mbuti.DG	MT23	Armenia_LBA.SG	Russia_Caucasus_LBA_Dolmen	0.0129	0.389	326	318	6715
Mbuti.DG	MT23	Armenia_LchashenMetsamor.SG	Russia_Caucasus_LBA_Dolmen	-0.0130	-0.459	443	454	8859
Mbuti.DG	MT23	Armenia_MBA	Russia_Caucasus_LBA_Dolmen	-0.0377	-1.415	482	520	10062
Mbuti.DG	MT23	Armenia_MBA.SG	Russia_Caucasus_LBA_Dolmen	-0.0519	-1.365	231	256	4911
Mbuti.DG	MT23	Armenia_Caucasus_EBA_KuraAraxes	Armenia_MBA.SG	-0.0022	-0.165	2190	2200	43189
Mbuti.DG	MT23	Armenia_EBA	Armenia_MBA.SG	-0.0153	-1.690	3338	3442	66028
Mbuti.DG	MT23	Russia_Caucasus_KuraAraxes	Armenia_MBA.SG	0.0063	0.565	2793	2758	54384
Mbuti.DG	MT23	Russia_Caucasus_LateMaikop	Armenia_MBA.SG	-0.0054	-0.479	2817	2848	56048
Mbuti.DG	MT23	Russia_Caucasus_Maikop	Armenia_MBA.SG	-0.0257	-1.656	1518	1598	30074
Mbuti.DG	MT23	Russia_Caucasus_Maikop_Novosvobodnaya	Armenia_MBA.SG	-0.0012	-0.115	2696	2703	53431
Mbuti.DG	MT23	Russia_LateMaikop	Armenia_MBA.SG	-0.0108	-0.879	2566	2622	51608
Mbuti.DG	MT23	Russia_Steppe_Maikop	Armenia_MBA.SG	0.0229	2.568	3446	3292	65859
Mbuti.DG	MT23	Russia_Steppe_Maikop_o	Armenia_MBA.SG	0.0055	0.386	1868	1847	37330
Mbuti.DG	MT23	Armenia_LBA.SG	Armenia_MBA.SG	-0.0033	-0.251	1902	1915	38041
Mbuti.DG	MT23	Armenia_LchashenMetsamor.SG	Armenia_MBA.SG	-0.0283	-2.476	2632	2785	53793
Mbuti.DG	MT23	Armenia_MBA	Armenia_MBA.SG	-0.0061	-0.525	2865	2900	56606
Mbuti.DG	MT23	Armenia_Caucasus_EBA_KuraAraxes	Armenia_MBA	-0.0086	-0.826	4627	4707	90627
Mbuti.DG	MT23	Armenia_EBA	Armenia_MBA	-0.0127	-1.782	6931	7109	136178
Mbuti.DG	MT23	Russia_Caucasus_KuraAraxes	Armenia_MBA	-0.0137	-1.602	5788	5949	113186
Mbuti.DG	MT23	Russia_Caucasus_LateMaikop	Armenia_MBA	-0.0099	-1.056	5870	5988	116933
Mbuti.DG	MT23	Russia_Caucasus_Maikop	Armenia_MBA	-0.0101	-0.906	3161	3225	61808
Mbuti.DG	MT23	Russia_Caucasus_Maikop_Novosvobodnaya	Armenia_MBA	-0.0035	-0.419	5739	5779	111521
Mbuti.DG	MT23	Russia_LateMaikop	Armenia_MBA	-0.0154	-1.632	5519	5692	108526
Mbuti.DG	MT23	Russia_Steppe_Maikop	Armenia_MBA	0.0188	2.487	7105	6842	134889
Mbuti.DG	MT23	Russia_Steppe_Maikop_o	Armenia_MBA	0.0157	1.498	4044	3919	76499
Mbuti.DG	MT23	Armenia_LBA.SG	Armenia_MBA	-0.0104	-1.068	3743	3822	74255
Mbuti.DG	MT23	Armenia_LchashenMetsamor.SG	Armenia_MBA	-0.0179	-2.076	5356	5551	106618
Mbuti.DG	MT23	Armenia_Caucasus_EBA_KuraAraxes	Armenia_LchashenMetsamor.SG	0.0172	1.705	4168	4027	79415
Mbuti.DG	MT23	Armenia_EBA	Armenia_LchashenMetsamor.SG	0.0035	0.502	6606	6560	127431
Mbuti.DG	MT23	Russia_Caucasus_KuraAraxes	Armenia_LchashenMetsamor.SG	0.0013	0.152	5273	5259	101284
Mbuti.DG	MT23	Russia_Caucasus_LateMaikop	Armenia_LchashenMetsamor.SG	0.0083	0.940	5357	5269	104081
Mbuti.DG	MT23	Russia_Caucasus_Maikop	Armenia_LchashenMetsamor.SG	0.0187	1.594	2850	2745	54214
Mbuti.DG	MT23	Russia_Caucasus_Maikop_Novosvobodnaya	Armenia_LchashenMetsamor.SG	0.0079	0.956	5178	5097	99769
Mbuti.DG	MT23	Russia_LateMaikop	Armenia_LchashenMetsamor.SG	0.0083	0.883	5001	4919	95246
Mbuti.DG	MT23	Russia_Steppe_Maikop	Armenia_LchashenMetsamor.SG	0.0252	3.623	6695	6366	126151
Mbuti.DG	MT23	Russia_Steppe_Maikop_o	Armenia_LchashenMetsamor.SG	0.0236	2.298	3567	3403	68559
Mbuti.DG	MT23	Armenia_LBA.SG	Armenia_LchashenMetsamor.SG	0.0145	1.402	3613	3510	70918
Mbuti.DG	MT23	Armenia_Caucasus_EBA_KuraAraxes	Armenia_LBA.SG	0.0029	0.262	2869	2852	57242
Mbuti.DG	MT23	Armenia_EBA	Armenia_LBA.SG	0.0044	0.555	4418	4379	86785
Mbuti.DG	MT23	Russia_Caucasus_KuraAraxes	Armenia_LBA.SG	0.0113	1.177	3655	3573	71636
Mbuti.DG	MT23	Russia_Caucasus_LateMaikop	Armenia_LBA.SG	-0.0001	-0.007	3726	3727	74033
Mbuti.DG	MT23	Russia_Caucasus_Maikop	Armenia_LBA.SG	0.0032	0.235	2014	2001	39951
Mbuti.DG	MT23	Russia_Caucasus_Maikop_Novosvobodnaya	Armenia_LBA.SG	0.0027	0.294	3590	3571	70694
Mbuti.DG	MT23	Russia_LateMaikop	Armenia_LBA.SG	-0.0035	-0.337	3468	3492	68430
Mbuti.DG	MT23	Russia_Steppe_Maikop	Armenia_LBA.SG	0.0219	2.827	4485	4293	86758
Mbuti.DG	MT23	Russia_Steppe_Maikop_o	Armenia_LBA.SG	0.0132	1.142	2515	2450	49812
