# Supplementary material for: Genome-wide analysis of a collective grave from Mentesh Tepe provides insight into the population structure of early neolithic population in the South Caucasus
Source: Commun Biol. 2023 Mar 25;6:319. doi: 10.1038/s42003-023-04681-w (PMC10039893; doi:10.1038/s42003-023-04681-w)
Supplement: Supplementary file 7 — Supplementary Data 4 [file 42003_2023_4681_MOESM7_ESM.xlsx]

## Sheet: Neo_2pop
Supp Data 4.A	All 2 ways qpAdm models for Neolithic South Caucasus populations and Mentesh individuals
#ID	POP1	POP2	p	coeff_POP1	coeff_POP2	stderr1	stderr2	nested_model	nested_model_p
ARM_Akn	Iran_GanjDareh_N	PPN	0	0.486	0.514	0.04	0.04	10	1.50907e-31
ARM_Akn	PPN	Barcin_N	0	-0.999	1.999	1.363	1.363	10	3.75591e-06
ARM_Akn	PPN	Anatolia_TellKurdu_EC	0	-29.862	30.862	1724.01	1724.01	10	4.6312e-26
ARM_Akn	Iran_GanjDareh_N	CHG	0	-3.188	4.188	1.479	1.479	10	7.41987e-20
ARM_Akn	Barcin_N	Anatolia_TellKurdu_EC	2e-06	-0.47	1.47	415.196	415.196	10	3.1073e-15
ARM_Akn	PPN	IRQ_Nemrik9_PPN	0.000521	0.048	0.952	0.087	0.087	10	0.518145
ARM_Akn	CHG	IRQ_Nemrik9_PPN	0.000581	0.061	0.939	0.106	0.106	10	0.494773
ARM_Akn	CHG	PPN	0.002281	0.551	0.449	0.043	0.043	1	9.88126e-23
ARM_Akn	Iran_GanjDareh_N	IRQ_Nemrik9_PPN	0.002856	-0.021	1.021	0.093	0.093	10	0.829739
ARM_Akn	Anatolia_TellKurdu_EC	IRQ_Nemrik9_PPN	0.003422	0.14	0.86	0.078	0.078	10	0.0549815
ARM_Akn	Barcin_N	IRQ_Nemrik9_PPN	0.004046	0.082	0.918	0.114	0.114	10	0.394769
ARM_Akn	CHG	Barcin_N	0.004071	0.51	0.49	0.051	0.051	1	1.61303e-20
ARM_Akn	Iran_GanjDareh_N	Anatolia_TellKurdu_EC	0.004592	0.473	0.527	0.037	0.037	10	5.20376e-34
ARM_Akn	Iran_GanjDareh_N	Barcin_N	0.006116	0.464	0.536	0.052	0.052	10	9.23572e-20
ARM_Akn	Iran_GanjDareh_N	TUR_SE_Mardin_PPN	0.045055	-0.02	1.02	0.101	0.101	10	0.858784
ARM_Akn	Anatolia_TellKurdu_EC	TUR_SE_Mardin_PPN	0.046364	-0.039	1.039	0.107	0.107	10	0.726854
ARM_Akn	Barcin_N	TUR_SE_Mardin_PPN	0.061738	-0.088	1.088	0.158	0.158	10	0.562245
ARM_Akn	CHG	TUR_SE_Mardin_PPN	0.079878	0.063	0.937	0.11	0.11	10	0.512645
ARM_Akn	PPN	TUR_SE_Mardin_PPN	0.095576	-0.109	1.109	0.115	0.115	10	0.29537
ARM_Akn	CHG	Anatolia_TellKurdu_EC	0.132862	0.504	0.496	0.041	0.041	1	1.90414e-30
ARM_Akn	IRQ_Nemrik9_PPN	TUR_SE_Mardin_PPN	0.284186	-1.368	2.368	49.517	49.517	10	0.0291232
ARM_MB	PPN	Barcin_N	0	0.128	0.872	0.231	0.231	10	0.442023
ARM_MB	PPN	Anatolia_TellKurdu_EC	0	-1.384	2.384	57.51	57.51	10	0.164568
ARM_MB	Iran_GanjDareh_N	CHG	0	-5.263	6.263	4.324	4.324	10	6.08782e-29
ARM_MB	CHG	IRQ_Nemrik9_PPN	2.3e-05	-0.277	1.277	0.13	0.13	10	0.0070782
ARM_MB	Barcin_N	Anatolia_TellKurdu_EC	8e-05	1.862	-0.862	131.625	131.625	10	0.107414
ARM_MB	Iran_GanjDareh_N	PPN	0.00666	0.276	0.724	0.041	0.041	10	7.97722e-11
ARM_MB	Iran_GanjDareh_N	IRQ_Nemrik9_PPN	0.043075	-0.288	1.288	0.098	0.098	10	0.000744991
ARM_MB	CHG	TUR_SE_Mardin_PPN	0.083146	-0.207	1.207	0.127	0.127	10	0.0589028
ARM_MB	CHG	Barcin_N	0.088968	0.33	0.67	0.051	0.051	10	3.03303e-11
ARM_MB	PPN	IRQ_Nemrik9_PPN	0.096505	0.436	0.564	0.07	0.07	10	6.61613e-09
ARM_MB	CHG	PPN	0.104847	0.353	0.647	0.044	0.044	10	1.02412e-15
ARM_MB	Iran_GanjDareh_N	TUR_SE_Mardin_PPN	0.240632	-0.212	1.212	0.111	0.111	10	0.0305091
ARM_MB	PPN	TUR_SE_Mardin_PPN	0.311038	0.301	0.699	0.103	0.103	10	0.00382396
ARM_MB	Anatolia_TellKurdu_EC	IRQ_Nemrik9_PPN	0.330077	0.445	0.555	0.068	0.068	10	5.23687e-10
ARM_MB	IRQ_Nemrik9_PPN	TUR_SE_Mardin_PPN	0.354686	-0.749	1.749	89.79	89.79	10	0.00314443
ARM_MB	Anatolia_TellKurdu_EC	TUR_SE_Mardin_PPN	0.388391	0.313	0.687	0.097	0.097	10	0.00195617
ARM_MB	Barcin_N	TUR_SE_Mardin_PPN	0.574408	0.349	0.651	0.119	0.119	10	0.00484687
ARM_MB	Barcin_N	IRQ_Nemrik9_PPN	0.627403	0.464	0.536	0.084	0.084	10	7.4165e-07
ARM_MB	Iran_GanjDareh_N	Barcin_N	0.674096	0.28	0.72	0.053	0.053	10	8.12566e-08
ARM_MB	Iran_GanjDareh_N	Anatolia_TellKurdu_EC	0.823553	0.33	0.67	0.037	0.037	10	6.78901e-18
ARM_MB	CHG	Anatolia_TellKurdu_EC	0.878544	0.353	0.647	0.041	0.041	10	1.45228e-16
MT	Iran_GanjDareh_N	PPN	0	0.358	0.642	0.029	0.029	10	9.12442e-30
MT	PPN	Anatolia_TellKurdu_EC	0	-30.836	31.836	967.034	967.034	10	4.87686e-26
MT	Iran_GanjDareh_N	CHG	0	-5.257	6.257	2.896	2.896	10	6.0418e-49
MT	PPN	Barcin_N	0	8.017	-7.017	362.079	362.079	10	0.370109
MT	Barcin_N	Anatolia_TellKurdu_EC	3e-06	-0.276	1.276	301.205	301.205	10	6.73039e-13
MT	CHG	IRQ_Nemrik9_PPN	2.8e-05	-0.203	1.203	0.104	0.104	10	0.0155246
MT	CHG	Barcin_N	0.000329	0.381	0.619	0.034	0.034	10	5.12386e-32
MT	CHG	PPN	0.001025	0.416	0.584	0.032	0.032	10	3.17694e-37
MT	PPN	IRQ_Nemrik9_PPN	0.014008	0.291	0.709	0.059	0.059	10	3.06012e-06
MT	CHG	TUR_SE_Mardin_PPN	0.055386	-0.12	1.12	0.104	0.104	10	0.201658
MT	Iran_GanjDareh_N	IRQ_Nemrik9_PPN	0.067287	-0.192	1.192	0.08	0.08	10	0.00616026
MT	Anatolia_TellKurdu_EC	IRQ_Nemrik9_PPN	0.078587	0.325	0.675	0.057	0.057	10	6.13764e-08
MT	Iran_GanjDareh_N	TUR_SE_Mardin_PPN	0.181711	-0.117	1.117	0.09	0.09	10	0.162778
MT	Anatolia_TellKurdu_EC	TUR_SE_Mardin_PPN	0.192818	0.19	0.81	0.082	0.082	10	0.0223085
MT	Iran_GanjDareh_N	Barcin_N	0.205779	0.349	0.651	0.032	0.032	10	6.45717e-27
MT	PPN	TUR_SE_Mardin_PPN	0.26326	0.19	0.81	0.079	0.079	10	0.0189566
MT	CHG	Anatolia_TellKurdu_EC	0.292422	0.412	0.588	0.029	0.029	10	1.88148e-38
MT	IRQ_Nemrik9_PPN	TUR_SE_Mardin_PPN	0.32792	-0.274	1.274	34.015	34.015	10	0.00377667
MT	Barcin_N	TUR_SE_Mardin_PPN	0.337477	0.26	0.74	0.095	0.095	10	0.0102795
MT	Barcin_N	IRQ_Nemrik9_PPN	0.394282	0.335	0.665	0.069	0.069	10	2.22883e-05
MT	Iran_GanjDareh_N	Anatolia_TellKurdu_EC	0.457274	0.385	0.615	0.026	0.026	10	5.27087e-40
MT1	PPN	Barcin_N	0	-0.001	1.001	5.438	5.438	10	0.403975
MT1	PPN	Anatolia_TellKurdu_EC	0	14.086	-13.086	711.027	711.027	10	3.45281e-16
MT1	Iran_GanjDareh_N	CHG	0	-5.404	6.404	3.673	3.673	10	2.89423e-42
MT1	Iran_GanjDareh_N	PPN	2e-06	0.35	0.65	0.034	0.034	10	3.65838e-23
MT1	Barcin_N	Anatolia_TellKurdu_EC	4e-06	-2.476	3.476	111.956	111.956	10	1.01087e-08
MT1	CHG	IRQ_Nemrik9_PPN	8.6e-05	-0.211	1.211	0.109	0.109	10	0.0169392
MT1	CHG	PPN	0.002627	0.412	0.588	0.036	0.036	10	4.90186e-30
MT1	CHG	Barcin_N	0.005474	0.356	0.644	0.038	0.038	10	4.90329e-23
MT1	PPN	IRQ_Nemrik9_PPN	0.023995	0.31	0.69	0.063	0.063	10	2.70563e-06
MT1	Iran_GanjDareh_N	IRQ_Nemrik9_PPN	0.085289	-0.214	1.214	0.085	0.085	10	0.00399161
MT1	CHG	TUR_SE_Mardin_PPN	0.10709	-0.122	1.122	0.106	0.106	10	0.203911
MT1	Anatolia_TellKurdu_EC	IRQ_Nemrik9_PPN	0.190038	0.348	0.652	0.06	0.06	10	4.40438e-08
MT1	Iran_GanjDareh_N	TUR_SE_Mardin_PPN	0.303197	-0.127	1.127	0.093	0.093	10	0.136681
MT1	PPN	TUR_SE_Mardin_PPN	0.347776	0.198	0.802	0.084	0.084	10	0.0203662
MT1	Iran_GanjDareh_N	Barcin_N	0.355142	0.324	0.676	0.037	0.037	10	1.26247e-18
MT1	Anatolia_TellKurdu_EC	TUR_SE_Mardin_PPN	0.399829	0.216	0.784	0.085	0.085	10	0.0129468
MT1	IRQ_Nemrik9_PPN	TUR_SE_Mardin_PPN	0.425739	2.665	-1.665	203.711	203.711	10	0.00667533
MT1	CHG	Anatolia_TellKurdu_EC	0.476688	0.397	0.603	0.033	0.033	10	9.03144e-30
MT1	Iran_GanjDareh_N	Anatolia_TellKurdu_EC	0.510889	0.374	0.626	0.029	0.029	10	1.7592e-31
MT1	Barcin_N	IRQ_Nemrik9_PPN	0.60004	0.367	0.633	0.072	0.072	10	8.09222e-06
MT1	Barcin_N	TUR_SE_Mardin_PPN	0.63502	0.295	0.705	0.098	0.098	10	0.00515742
MT23	PPN	Barcin_N	0	0.171	0.829	0.392	0.392	10	0.300736
MT23	Iran_GanjDareh_N	CHG	0	-3.149	4.149	7.434	7.434	10	1.15489e-16
MT23	PPN	Anatolia_TellKurdu_EC	0	-326.772	327.772	14733.1	14733.1	10	7.6341e-07
MT23	Barcin_N	Anatolia_TellKurdu_EC	1.8e-05	0.211	0.789	29.908	29.908	10	0.00776156
MT23	CHG	IRQ_Nemrik9_PPN	5.2e-05	-0.152	1.152	0.121	0.121	10	0.140362
MT23	PPN	IRQ_Nemrik9_PPN	0.019941	0.325	0.675	0.076	0.076	10	3.16195e-05
MT23	Anatolia_TellKurdu_EC	IRQ_Nemrik9_PPN	0.029821	0.339	0.661	0.078	0.078	10	1.03091e-05
MT23	CHG	TUR_SE_Mardin_PPN	0.036307	-0.087	1.087	0.115	0.115	10	0.433037
MT23	Iran_GanjDareh_N	PPN	0.040925	0.4	0.6	0.04	0.04	10	4.88652e-22
MT23	Anatolia_TellKurdu_EC	TUR_SE_Mardin_PPN	0.07856	0.175	0.825	0.107	0.107	10	0.0759875
MT23	Barcin_N	IRQ_Nemrik9_PPN	0.079908	0.363	0.637	0.103	0.103	10	0.000535616
MT23	CHG	Barcin_N	0.122589	0.397	0.603	0.057	0.057	10	4.87546e-13
MT23	Barcin_N	TUR_SE_Mardin_PPN	0.138349	0.231	0.769	0.141	0.141	10	0.0702456
MT23	PPN	TUR_SE_Mardin_PPN	0.166352	0.193	0.807	0.102	0.102	10	0.0466374
MT23	Iran_GanjDareh_N	IRQ_Nemrik9_PPN	0.24857	-0.094	1.094	0.096	0.096	10	0.300749
MT23	Iran_GanjDareh_N	TUR_SE_Mardin_PPN	0.251761	-0.02	1.02	0.098	0.098	10	0.872968
MT23	IRQ_Nemrik9_PPN	TUR_SE_Mardin_PPN	0.309216	0.794	0.206	150.525	150.525	10	0.00347012
MT23	CHG	Anatolia_TellKurdu_EC	0.462628	0.419	0.581	0.042	0.042	10	6.46186e-21
MT23	Iran_GanjDareh_N	Barcin_N	0.499887	0.429	0.571	0.059	0.059	10	7.71118e-14
MT23	CHG	PPN	0.508294	0.404	0.596	0.043	0.043	10	5.07795e-20
MT23	Iran_GanjDareh_N	Anatolia_TellKurdu_EC	0.763907	0.422	0.578	0.039	0.039	10	2.74966e-24
MT26	PPN	Anatolia_TellKurdu_EC	0	2.109	-1.109	56.378	56.378	1	0.000209624
MT26	Iran_GanjDareh_N	CHG	1e-06	-2.345	3.345	7.692	7.692	10	8.62114e-11
MT26	PPN	Barcin_N	2e-06	0.085	0.915	0.299	0.299	10	0.691451
MT26	Barcin_N	Anatolia_TellKurdu_EC	2.4e-05	13.054	-12.054	456.193	456.193	1	2.24027e-08
MT26	CHG	IRQ_Nemrik9_PPN	0.000163	0.059	0.941	0.135	0.135	10	0.589759
MT26	Anatolia_TellKurdu_EC	IRQ_Nemrik9_PPN	0.000966	0.202	0.798	0.101	0.101	10	0.0265666
MT26	Barcin_N	IRQ_Nemrik9_PPN	0.002695	0.245	0.755	0.148	0.148	10	0.0573256
MT26	CHG	TUR_SE_Mardin_PPN	0.003899	0.052	0.948	0.143	0.143	10	0.629302
MT26	Barcin_N	TUR_SE_Mardin_PPN	0.005914	0.134	0.866	0.208	0.208	10	0.360774
MT26	Anatolia_TellKurdu_EC	TUR_SE_Mardin_PPN	0.006426	0.021	0.979	0.14	0.14	10	0.823806
MT26	Iran_GanjDareh_N	TUR_SE_Mardin_PPN	0.011108	0.046	0.954	0.116	0.116	10	0.643796
MT26	Iran_GanjDareh_N	IRQ_Nemrik9_PPN	0.012841	0.04	0.96	0.109	0.109	10	0.674563
MT26	CHG	Barcin_N	0.020752	0.497	0.503	0.072	0.072	1	4.6722e-12
MT26	Iran_GanjDareh_N	Anatolia_TellKurdu_EC	0.027926	0.467	0.533	0.048	0.048	10	1.47335e-21
MT26	Iran_GanjDareh_N	PPN	0.031443	0.414	0.586	0.05	0.05	10	9.64508e-16
MT26	CHG	Anatolia_TellKurdu_EC	0.037208	0.502	0.498	0.052	0.052	1	3.43821e-21
MT26	PPN	IRQ_Nemrik9_PPN	0.069033	0.256	0.744	0.098	0.098	10	0.00665672
MT26	Iran_GanjDareh_N	Barcin_N	0.076567	0.498	0.502	0.074	0.074	10	7.69761e-12
MT26	CHG	PPN	0.127621	0.442	0.558	0.053	0.053	10	3.28547e-16
MT26	PPN	TUR_SE_Mardin_PPN	0.18011	0.14	0.86	0.13	0.13	10	0.22254
MT26	IRQ_Nemrik9_PPN	TUR_SE_Mardin_PPN	0.285115	-2.406	3.406	51.565	51.565	10	0.0103728
MT7	PPN	Barcin_N	0	0.156	0.844	0.596	0.596	10	0.598822
MT7	PPN	Anatolia_TellKurdu_EC	0	-3.577	4.577	101.589	101.589	1	#NAME?
MT7	Barcin_N	Anatolia_TellKurdu_EC	1.7e-05	-42.978	43.978	1909.48	1909.48	10	0.000742994
MT7	Iran_GanjDareh_N	CHG	2e-05	-1.294	2.294	11.453	11.453	10	0.00170132
MT7	CHG	IRQ_Nemrik9_PPN	0.005426	0.114	0.886	0.17	0.17	10	0.443059
MT7	Anatolia_TellKurdu_EC	IRQ_Nemrik9_PPN	0.012909	0.144	0.856	0.117	0.117	10	0.190106
MT7	Iran_GanjDareh_N	IRQ_Nemrik9_PPN	0.01407	0.065	0.935	0.146	0.146	10	0.614947
MT7	Barcin_N	IRQ_Nemrik9_PPN	0.02086	-0.054	1.054	0.194	0.194	10	0.786976
MT7	CHG	Barcin_N	0.025834	0.651	0.349	0.099	0.099	1	0.000266154
MT7	CHG	Anatolia_TellKurdu_EC	0.037663	0.554	0.446	0.07	0.07	1	1.17323e-10
MT7	Iran_GanjDareh_N	PPN	0.040456	0.476	0.524	0.068	0.068	10	8.45147e-12
MT7	CHG	PPN	0.043293	0.525	0.475	0.074	0.074	1	8.38602e-11
MT7	PPN	IRQ_Nemrik9_PPN	0.046783	0.132	0.868	0.13	0.13	10	0.255442
MT7	Iran_GanjDareh_N	Anatolia_TellKurdu_EC	0.095139	0.513	0.487	0.063	0.063	1	1.85554e-15
MT7	Iran_GanjDareh_N	Barcin_N	0.189517	0.669	0.331	0.103	0.103	1	0.000860165
MT7	Anatolia_TellKurdu_EC	TUR_SE_Mardin_PPN	0.272985	-0.073	1.073	0.145	0.145	10	0.612999
MT7	CHG	TUR_SE_Mardin_PPN	0.299345	0.119	0.881	0.147	0.147	10	0.380554
MT7	Barcin_N	TUR_SE_Mardin_PPN	0.321269	-0.171	1.171	0.217	0.217	10	0.381235
MT7	Iran_GanjDareh_N	TUR_SE_Mardin_PPN	0.354257	0.125	0.875	0.129	0.129	10	0.317025
MT7	IRQ_Nemrik9_PPN	TUR_SE_Mardin_PPN	0.456957	8.246	-7.246	410.139	410.139	10	0.10021
MT7	PPN	TUR_SE_Mardin_PPN	0.883723	-0.027	1.027	0.144	0.144	10	0.867008
PLT2	Iran_GanjDareh_N	PPN	0	0.403	0.597	0.036	0.036	10	2.23104e-28
PLT2	PPN	Barcin_N	0	-0.842	1.842	17.246	17.246	10	0.285829
PLT2	PPN	Anatolia_TellKurdu_EC	0	29.635	-28.635	1306.06	1306.06	10	4.55969e-31
PLT2	Iran_GanjDareh_N	CHG	0	-7.36	8.36	45.667	45.667	10	6.30631e-35
PLT2	CHG	Barcin_N	1e-06	0.435	0.565	0.041	0.041	10	3.25863e-31
PLT2	Barcin_N	Anatolia_TellKurdu_EC	2e-06	-64.82	65.82	2086.82	2086.82	10	2.82543e-21
PLT2	CHG	PPN	9e-06	0.473	0.527	0.037	0.037	10	2.52912e-39
PLT2	CHG	IRQ_Nemrik9_PPN	0.004259	-0.081	1.081	0.097	0.097	10	0.360649
PLT2	Iran_GanjDareh_N	Barcin_N	0.007206	0.401	0.599	0.042	0.042	10	1.83144e-23
PLT2	CHG	Anatolia_TellKurdu_EC	0.025364	0.468	0.532	0.034	0.034	10	3.01156e-39
PLT2	Iran_GanjDareh_N	Anatolia_TellKurdu_EC	0.02894	0.439	0.561	0.032	0.032	10	1.97656e-38
PLT2	PPN	IRQ_Nemrik9_PPN	0.061117	0.174	0.826	0.069	0.069	10	0.00943109
PLT2	Iran_GanjDareh_N	IRQ_Nemrik9_PPN	0.088582	-0.105	1.105	0.084	0.084	10	0.18146
PLT2	Anatolia_TellKurdu_EC	IRQ_Nemrik9_PPN	0.092957	0.208	0.792	0.064	0.064	10	0.00116944
PLT2	CHG	TUR_SE_Mardin_PPN	0.175675	-0.047	1.047	0.103	0.103	10	0.655439
PLT2	Barcin_N	IRQ_Nemrik9_PPN	0.189524	0.183	0.817	0.087	0.087	10	0.0329135
PLT2	Iran_GanjDareh_N	TUR_SE_Mardin_PPN	0.203665	-0.071	1.071	0.092	0.092	10	0.444171
PLT2	Barcin_N	TUR_SE_Mardin_PPN	0.252329	0.102	0.898	0.115	0.115	10	0.317777
PLT2	IRQ_Nemrik9_PPN	TUR_SE_Mardin_PPN	0.302498	-0.762	1.762	29.441	29.441	10	0.275098
PLT2	Anatolia_TellKurdu_EC	TUR_SE_Mardin_PPN	0.352447	0.067	0.933	0.091	0.091	10	0.410479
PLT2	PPN	TUR_SE_Mardin_PPN	0.378368	0.062	0.938	0.092	0.092	10	0.440807

## Sheet: Neo_3pop
Supp Data 4.B	All 3 ways qpAdm models for Neolithic South Caucasus populations and Mentesh individuals
#ID	POP1	POP2	POP3	p	coeff_POP1	coeff_POP2	coeff_POP3	stderr1	stderr2	stderr3	nested_model	nested_model_p
ARM_Akn	Iran_GanjDareh_N	Barcin_N	Anatolia_TellKurdu_EC	0.002302	0.314	2.717	-2.031	5.613	73.027	67.455	1	0.639488
ARM_Akn	CHG	PPN	IRQ_Nemrik9_PPN	0.002707	0.365	0.315	0.319	3.326	2.933	6.233	1	0.0659931
ARM_Akn	Iran_GanjDareh_N	Anatolia_TellKurdu_EC	IRQ_Nemrik9_PPN	0.0045	1.132	1.063	-1.195	24.708	20.593	45.29	100	0.198216
ARM_Akn	Iran_GanjDareh_N	PPN	IRQ_Nemrik9_PPN	0.006701	-5.224	-5.942	12.166	170.696	192.836	363.506	100	0.0294429
ARM_Akn	Iran_GanjDareh_N	Barcin_N	IRQ_Nemrik9_PPN	0.009167	0.285	0.246	0.468	2.248	3.398	5.605	10	0.407547
ARM_Akn	PPN	Anatolia_TellKurdu_EC	IRQ_Nemrik9_PPN	0.019614	-0.6	0.701	0.899	0.304	0.295	0.084	100	0.00542364
ARM_Akn	PPN	Barcin_N	IRQ_Nemrik9_PPN	0.02145	-0.506	0.591	0.915	0.213	0.235	0.117	100	0.00459012
ARM_Akn	Iran_GanjDareh_N	Barcin_N	TUR_SE_Mardin_PPN	0.025909	0.219	0.274	0.507	12.105	15.506	27.547	10	0.581348
ARM_Akn	Barcin_N	Anatolia_TellKurdu_EC	IRQ_Nemrik9_PPN	0.054895	1.593	-1.608	1.014	4.872	5.426	0.598	10	0.00231564
ARM_Akn	CHG	PPN	Barcin_N	0.055585	0.61	0.16	0.23	0.061	0.185	0.208	10	0.298453
ARM_Akn	CHG	PPN	TUR_SE_Mardin_PPN	0.058947	-0.201	-0.188	1.389	11.346	10.768	22.071	10	0.295067
ARM_Akn	Iran_GanjDareh_N	Anatolia_TellKurdu_EC	TUR_SE_Mardin_PPN	0.06065	-0.625	-0.719	2.345	49.578	54	103.561	100	0.0441531
ARM_Akn	CHG	Barcin_N	IRQ_Nemrik9_PPN	0.074696	0.285	0.263	0.452	0.099	0.105	0.178	10	0.00580012
ARM_Akn	Iran_GanjDareh_N	PPN	Barcin_N	0.078349	0.545	-0.268	0.723	0.063	0.159	0.177	10	0.0487791
ARM_Akn	Iran_GanjDareh_N	CHG	Barcin_N	0.094373	0.416	0.013	0.571	11.458	11.112	0.808	10	0.862501
ARM_Akn	Iran_GanjDareh_N	CHG	PPN	0.104856	-0.594	1.116	0.478	0.301	0.332	0.064	100	0.00436534
ARM_Akn	PPN	Anatolia_TellKurdu_EC	TUR_SE_Mardin_PPN	0.118554	-0.549	0.48	1.068	0.326	0.318	0.111	10	0.061925
ARM_Akn	CHG	Barcin_N	TUR_SE_Mardin_PPN	0.129299	0.211	0.136	0.652	0.215	0.259	0.458	10	0.215116
ARM_Akn	CHG	Anatolia_TellKurdu_EC	TUR_SE_Mardin_PPN	0.131745	0.31	0.298	0.392	3.403	3.661	7.055	1	0.111952
ARM_Akn	PPN	Barcin_N	Anatolia_TellKurdu_EC	0.143174	-2.536	-2.3	5.836	3.715	6.417	9.714	10	0.0135648
ARM_Akn	CHG	Anatolia_TellKurdu_EC	IRQ_Nemrik9_PPN	0.152276	0.362	0.386	0.252	0.251	0.181	0.423	1	0.112237
ARM_Akn	Iran_GanjDareh_N	CHG	IRQ_Nemrik9_PPN	0.178237	-0.871	0.997	0.874	0.326	0.344	0.105	100	0.000163656
ARM_Akn	PPN	Barcin_N	TUR_SE_Mardin_PPN	0.197334	-0.503	0.466	1.037	0.225	0.254	0.15	10	0.0548182
ARM_Akn	Iran_GanjDareh_N	PPN	TUR_SE_Mardin_PPN	0.208299	-0.844	-1.116	2.96	4.347	6.74	11.048	100	0.0240997
ARM_Akn	Barcin_N	IRQ_Nemrik9_PPN	TUR_SE_Mardin_PPN	0.243165	0.252	-3.718	4.466	12.396	149.701	147.572	100	1.33478e-07
ARM_Akn	CHG	IRQ_Nemrik9_PPN	TUR_SE_Mardin_PPN	0.261042	0.091	-0.035	0.944	4.99	48.906	45.394	10	0.0268343
ARM_Akn	Iran_GanjDareh_N	CHG	Anatolia_TellKurdu_EC	0.266109	0.07	0.382	0.548	0.513	0.575	0.077	100	0.672546
ARM_Akn	Iran_GanjDareh_N	IRQ_Nemrik9_PPN	TUR_SE_Mardin_PPN	0.290546	0.536	0.606	-0.141	45.365	469.752	428.218	10	0.00682333
ARM_Akn	Iran_GanjDareh_N	PPN	Anatolia_TellKurdu_EC	0.300187	0.561	-0.789	1.228	0.051	0.305	0.282	10	0.000118679
ARM_Akn	Barcin_N	Anatolia_TellKurdu_EC	TUR_SE_Mardin_PPN	0.304861	1.543	-1.847	1.305	10.213	11.501	1.332	100	0.0174369
ARM_Akn	PPN	IRQ_Nemrik9_PPN	TUR_SE_Mardin_PPN	0.334266	-0.508	-2.025	3.533	12.885	60.68	73.29	100	0.125212
ARM_Akn	Iran_GanjDareh_N	CHG	TUR_SE_Mardin_PPN	0.33568	-0.685	0.821	0.864	0.319	0.366	0.117	100	0.00500591
ARM_Akn	Anatolia_TellKurdu_EC	IRQ_Nemrik9_PPN	TUR_SE_Mardin_PPN	0.35434	0.427	3.985	-3.412	14.705	117.163	122.654	100	0.10235
ARM_Akn	CHG	Barcin_N	Anatolia_TellKurdu_EC	0.394407	0.523	-0.75	1.227	0.126	9.302	9.323	10	0.010284
ARM_Akn	CHG	PPN	Anatolia_TellKurdu_EC	0.488086	0.551	-0.334	0.784	0.046	0.231	0.223	10	0.0621661
ARM_MB	Iran_GanjDareh_N	PPN	IRQ_Nemrik9_PPN	0.067453	-0.204	0.17	1.033	4.28	4.762	9.033	100	0.411774
ARM_MB	CHG	PPN	IRQ_Nemrik9_PPN	0.137355	0.164	0.512	0.324	1.436	1.211	2.645	100	0.0717624
ARM_MB	CHG	PPN	TUR_SE_Mardin_PPN	0.191573	-0.12	0.253	0.866	16.978	14.565	31.485	100	0.495104
ARM_MB	CHG	IRQ_Nemrik9_PPN	TUR_SE_Mardin_PPN	0.206412	-0.777	23.901	-22.123	24.381	975.863	952.271	100	0.825275
ARM_MB	Iran_GanjDareh_N	IRQ_Nemrik9_PPN	TUR_SE_Mardin_PPN	0.218825	-0.248	-0.438	1.686	3.8	76.629	77.152	100	#NAME?
ARM_MB	PPN	Anatolia_TellKurdu_EC	IRQ_Nemrik9_PPN	0.224053	0.039	0.413	0.548	0.23	0.222	0.068	100	0.690571
ARM_MB	PPN	Barcin_N	Anatolia_TellKurdu_EC	0.227666	-1.197	-1.47	3.667	8.987	19.302	28.163	100	0.00152542
ARM_MB	Iran_GanjDareh_N	PPN	TUR_SE_Mardin_PPN	0.232146	-0.332	-0.055	1.387	7.705	11.017	18.642	100	0.225896
ARM_MB	PPN	IRQ_Nemrik9_PPN	TUR_SE_Mardin_PPN	0.26486	0.301	-0.266	0.965	3.482	21.006	24.002	10	0.427019
ARM_MB	PPN	Anatolia_TellKurdu_EC	TUR_SE_Mardin_PPN	0.293987	0.041	0.281	0.678	0.241	0.233	0.099	100	0.717964
ARM_MB	Anatolia_TellKurdu_EC	IRQ_Nemrik9_PPN	TUR_SE_Mardin_PPN	0.322794	0.512	1.064	-0.576	2.877	29.911	31.841	10	0.482741
ARM_MB	Iran_GanjDareh_N	CHG	TUR_SE_Mardin_PPN	0.33792	-0.689	0.612	1.077	0.35	0.397	0.13	10	0.0524618
ARM_MB	Barcin_N	Anatolia_TellKurdu_EC	TUR_SE_Mardin_PPN	0.434305	0.691	-0.41	0.72	1.89	2.418	0.569	10	0.478557
ARM_MB	PPN	Barcin_N	TUR_SE_Mardin_PPN	0.453436	0.003	0.367	0.63	0.185	0.201	0.119	100	0.692784
ARM_MB	PPN	Barcin_N	IRQ_Nemrik9_PPN	0.457859	0.018	0.456	0.526	0.166	0.176	0.086	100	0.633826
ARM_MB	CHG	PPN	Barcin_N	0.461397	0.391	0.357	0.252	0.059	0.161	0.18	1	0.121643
ARM_MB	Iran_GanjDareh_N	CHG	IRQ_Nemrik9_PPN	0.515499	-0.873	0.769	1.104	0.289	0.306	0.109	10	0.00218353
ARM_MB	Barcin_N	Anatolia_TellKurdu_EC	IRQ_Nemrik9_PPN	0.531391	0.635	-0.171	0.535	0.891	1.008	0.156	10	0.632418
ARM_MB	CHG	Barcin_N	TUR_SE_Mardin_PPN	0.537839	0.109	0.413	0.479	0.147	0.167	0.294	100	0.210956
ARM_MB	Barcin_N	IRQ_Nemrik9_PPN	TUR_SE_Mardin_PPN	0.549289	-0.264	-5.324	6.589	31.479	204.042	235.078	1	0.658276
ARM_MB	Iran_GanjDareh_N	Barcin_N	TUR_SE_Mardin_PPN	0.61246	0.196	0.567	0.237	2.581	2.507	5.077	100	0.116559
ARM_MB	Iran_GanjDareh_N	CHG	PPN	0.65575	-0.394	0.711	0.683	0.224	0.249	0.058	100	0.0318855
ARM_MB	Iran_GanjDareh_N	Anatolia_TellKurdu_EC	TUR_SE_Mardin_PPN	0.665462	0.059	0.376	0.565	8.868	10.287	19.15	100	0.0161693
ARM_MB	Iran_GanjDareh_N	Barcin_N	IRQ_Nemrik9_PPN	0.689583	0.164	0.543	0.293	0.316	0.445	0.752	100	0.142561
ARM_MB	CHG	Barcin_N	IRQ_Nemrik9_PPN	0.699268	0.125	0.493	0.382	0.084	0.08	0.129	100	0.110947
ARM_MB	Iran_GanjDareh_N	Barcin_N	Anatolia_TellKurdu_EC	0.712683	0.283	-23.627	24.344	0.6	1065.93	1066.47	10	0.515319
ARM_MB	Iran_GanjDareh_N	PPN	Anatolia_TellKurdu_EC	0.733002	0.346	-0.122	0.776	0.044	0.228	0.21	10	0.510599
ARM_MB	Iran_GanjDareh_N	Anatolia_TellKurdu_EC	IRQ_Nemrik9_PPN	0.736876	0.26	0.598	0.142	0.326	0.321	0.643	100	0.0550763
ARM_MB	Iran_GanjDareh_N	PPN	Barcin_N	0.754938	0.321	0.128	0.551	0.063	0.144	0.157	10	0.332901
ARM_MB	Iran_GanjDareh_N	CHG	Barcin_N	0.7683	0.498	-0.259	0.762	0.544	0.558	0.062	10	0.296726
ARM_MB	CHG	Anatolia_TellKurdu_EC	TUR_SE_Mardin_PPN	0.80411	0.264	0.554	0.182	0.525	0.448	0.965	100	0.0136733
ARM_MB	CHG	PPN	Anatolia_TellKurdu_EC	0.900657	0.358	0.094	0.548	0.042	0.172	0.168	10	0.471715
ARM_MB	CHG	Anatolia_TellKurdu_EC	IRQ_Nemrik9_PPN	0.911102	0.246	0.569	0.186	0.096	0.075	0.15	100	0.0061052
ARM_MB	Iran_GanjDareh_N	CHG	Anatolia_TellKurdu_EC	0.915816	0.22	0.096	0.684	0.244	0.27	0.05	10	0.671664
ARM_MB	CHG	Barcin_N	Anatolia_TellKurdu_EC	0.963507	0.328	-0.449	1.121	0.064	0.534	0.522	10	0.187422
MT	CHG	PPN	Barcin_N	0.014111	0.429	0.32	0.251	0.04	0.133	0.149	1	0.0450976
MT	Iran_GanjDareh_N	CHG	PPN	0.015455	-0.315	0.713	0.602	0.285	0.317	0.051	100	0.0484407
MT	CHG	PPN	IRQ_Nemrik9_PPN	0.028324	0.179	0.411	0.409	0.651	0.391	1.04	100	0.0472653
MT	PPN	Anatolia_TellKurdu_EC	IRQ_Nemrik9_PPN	0.081372	-0.077	0.399	0.678	0.182	0.178	0.056	100	0.567078
MT	Iran_GanjDareh_N	PPN	IRQ_Nemrik9_PPN	0.126071	-0.314	-0.1	1.413	2.335	2.206	4.539	100	0.119988
MT	CHG	PPN	TUR_SE_Mardin_PPN	0.140603	-0.023	0.099	0.924	5.461	6.946	12.326	100	0.707709
MT	PPN	Barcin_N	Anatolia_TellKurdu_EC	0.169801	-1.46	-1.617	4.078	1.412	2.583	3.778	10	0.00730189
MT	CHG	IRQ_Nemrik9_PPN	TUR_SE_Mardin_PPN	0.190462	3.658	-29.751	27.093	161.881	1282.13	1120.26	100	0.697762
MT	Iran_GanjDareh_N	IRQ_Nemrik9_PPN	TUR_SE_Mardin_PPN	0.201377	-0.125	1.277	-0.152	1.404	18.152	17.708	10	0.125685
MT	PPN	Anatolia_TellKurdu_EC	TUR_SE_Mardin_PPN	0.229751	0	0.2	0.8	0.228	0.231	0.08	100	0.768755
MT	PPN	IRQ_Nemrik9_PPN	TUR_SE_Mardin_PPN	0.256104	-0.095	0.97	0.124	7.414	77.617	76.676	10	0.208885
MT	Iran_GanjDareh_N	PPN	TUR_SE_Mardin_PPN	0.274212	-0.31	-0.221	1.531	0.929	1.155	2.068	100	0.203824
MT	Barcin_N	IRQ_Nemrik9_PPN	TUR_SE_Mardin_PPN	0.296005	0.303	1.091	-0.394	2.346	24.698	24.501	1	0.646056
MT	Iran_GanjDareh_N	CHG	TUR_SE_Mardin_PPN	0.298604	-0.502	0.505	0.997	0.28	0.316	0.102	10	0.0420876
MT	Iran_GanjDareh_N	Barcin_N	Anatolia_TellKurdu_EC	0.310387	0.379	-0.067	0.688	0.33	3.711	3.4	10	0.602915
MT	Iran_GanjDareh_N	PPN	Barcin_N	0.321639	0.379	0.06	0.56	0.037	0.098	0.107	10	0.453044
MT	Iran_GanjDareh_N	Anatolia_TellKurdu_EC	TUR_SE_Mardin_PPN	0.334115	0.545	0.756	-0.301	8.17	9.689	17.822	100	0.0472138
MT	Anatolia_TellKurdu_EC	IRQ_Nemrik9_PPN	TUR_SE_Mardin_PPN	0.336746	-0.248	-1.537	2.785	14.431	68.357	82.397	10	0.0421835
MT	PPN	Barcin_N	IRQ_Nemrik9_PPN	0.373861	-0.094	0.442	0.652	0.128	0.136	0.068	100	0.351105
MT	CHG	Barcin_N	TUR_SE_Mardin_PPN	0.451787	0.142	0.356	0.503	0.091	0.105	0.179	100	0.0575057
MT	CHG	PPN	Anatolia_TellKurdu_EC	0.45736	0.424	0.074	0.502	0.031	0.127	0.124	10	0.449402
MT	Barcin_N	Anatolia_TellKurdu_EC	TUR_SE_Mardin_PPN	0.47865	0.805	-0.657	0.852	1.357	1.628	0.315	10	0.0666504
MT	PPN	Barcin_N	TUR_SE_Mardin_PPN	0.496068	-0.073	0.37	0.703	0.147	0.163	0.086	100	0.5065
MT	Iran_GanjDareh_N	Barcin_N	TUR_SE_Mardin_PPN	0.510991	0.295	0.565	0.14	6.969	9.026	15.993	100	0.0364377
MT	Barcin_N	Anatolia_TellKurdu_EC	IRQ_Nemrik9_PPN	0.565305	0.626	-0.306	0.679	7.545	8.323	0.783	10	0.0659885
MT	Iran_GanjDareh_N	CHG	Barcin_N	0.581325	0.689	-0.38	0.691	1.053	1.067	0.041	10	0.0349309
MT	Iran_GanjDareh_N	PPN	Anatolia_TellKurdu_EC	0.619124	0.411	-0.209	0.799	0.03	0.156	0.146	10	0.100044
MT	CHG	Anatolia_TellKurdu_EC	TUR_SE_Mardin_PPN	0.633992	0.253	0.42	0.327	0.257	0.264	0.517	100	0.00496592
MT	Iran_GanjDareh_N	CHG	IRQ_Nemrik9_PPN	0.67809	-0.677	0.639	1.038	0.225	0.241	0.086	10	0.00153396
MT	Iran_GanjDareh_N	Anatolia_TellKurdu_EC	IRQ_Nemrik9_PPN	0.742662	0.215	0.441	0.344	0.347	0.29	0.634	100	0.0233541
MT	Iran_GanjDareh_N	CHG	Anatolia_TellKurdu_EC	0.742863	0.35	0.017	0.633	0.193	0.215	0.037	10	NA
MT	CHG	Barcin_N	Anatolia_TellKurdu_EC	0.804089	0.393	-0.561	1.168	0.048	0.358	0.353	10	0.0250411
MT	CHG	Barcin_N	IRQ_Nemrik9_PPN	0.821557	0.156	0.399	0.445	0.059	0.062	0.1	100	0.0115998
MT	CHG	Anatolia_TellKurdu_EC	IRQ_Nemrik9_PPN	0.87637	0.249	0.466	0.285	0.069	0.056	0.111	100	0.00039848
MT	Iran_GanjDareh_N	Barcin_N	IRQ_Nemrik9_PPN	0.899646	0.166	0.385	0.449	0.093	0.135	0.215	100	0.0410641
MT1	Iran_GanjDareh_N	CHG	PPN	0.030457	-0.342	0.731	0.61	0.307	0.339	0.054	100	0.0352984
MT1	CHG	PPN	IRQ_Nemrik9_PPN	0.033421	0.14	0.395	0.466	1.259	0.914	2.172	100	0.0718964
MT1	CHG	PPN	Barcin_N	0.051676	0.408	0.263	0.328	0.045	0.136	0.154	10	0.0216068
MT1	Iran_GanjDareh_N	PPN	IRQ_Nemrik9_PPN	0.109323	-0.272	-0.023	1.294	1.885	2.564	4.443	100	0.124083
MT1	PPN	Anatolia_TellKurdu_EC	IRQ_Nemrik9_PPN	0.142388	-0.094	0.436	0.658	0.188	0.183	0.061	100	0.52137
MT1	CHG	PPN	TUR_SE_Mardin_PPN	0.198785	0.218	0.393	0.389	4.917	4.297	9.174	100	0.710067
MT1	PPN	Barcin_N	Anatolia_TellKurdu_EC	0.209794	-0.708	0.735	0.973	30.323	94.703	125.019	10	0.0191764
MT1	Iran_GanjDareh_N	IRQ_Nemrik9_PPN	TUR_SE_Mardin_PPN	0.251255	-0.074	-0.619	1.692	2.397	28.9	27.209	10	0.301119
MT1	CHG	IRQ_Nemrik9_PPN	TUR_SE_Mardin_PPN	0.262814	0.155	-2.571	3.415	4.632	45.049	41.411	100	0.767986
MT1	PPN	IRQ_Nemrik9_PPN	TUR_SE_Mardin_PPN	0.338219	-1.938	-6.782	9.72	100.236	316.581	416.782	10	0.214832
MT1	Iran_GanjDareh_N	PPN	TUR_SE_Mardin_PPN	0.358905	-0.405	-0.338	1.744	6.447	8.964	15.409	100	0.184448
MT1	Anatolia_TellKurdu_EC	IRQ_Nemrik9_PPN	TUR_SE_Mardin_PPN	0.374805	0.124	0.296	0.581	9.06	62.929	70.513	10	0.230651
MT1	PPN	Anatolia_TellKurdu_EC	TUR_SE_Mardin_PPN	0.385764	-0.049	0.267	0.782	0.22	0.223	0.085	100	0.699937
MT1	Iran_GanjDareh_N	Barcin_N	Anatolia_TellKurdu_EC	0.403892	0.476	-2.043	2.567	5.816	95.88	90.064	10	0.443198
MT1	Iran_GanjDareh_N	CHG	TUR_SE_Mardin_PPN	0.469581	-0.514	0.502	1.012	0.3	0.337	0.105	10	0.0442969
MT1	PPN	Barcin_N	IRQ_Nemrik9_PPN	0.508676	-0.095	0.468	0.627	0.134	0.144	0.072	100	0.371447
MT1	Iran_GanjDareh_N	PPN	Barcin_N	0.50938	0.36	0.05	0.59	0.042	0.106	0.119	10	0.543716
MT1	Iran_GanjDareh_N	Anatolia_TellKurdu_EC	TUR_SE_Mardin_PPN	0.545922	0.277	0.484	0.239	5.992	5.984	11.869	100	0.0617962
MT1	Barcin_N	IRQ_Nemrik9_PPN	TUR_SE_Mardin_PPN	0.551692	-0.256	-2.612	3.868	26.836	139.552	166.373	10	0.348414
MT1	Iran_GanjDareh_N	CHG	Barcin_N	0.594779	0.585	-0.296	0.711	1.09	1.104	0.045	10	0.111047
MT1	Barcin_N	Anatolia_TellKurdu_EC	IRQ_Nemrik9_PPN	0.623093	0.704	-0.355	0.651	0.844	0.938	0.13	10	0.195904
MT1	Iran_GanjDareh_N	CHG	IRQ_Nemrik9_PPN	0.696549	-0.691	0.633	1.058	0.235	0.25	0.091	10	0.00258471
MT1	Barcin_N	Anatolia_TellKurdu_EC	TUR_SE_Mardin_PPN	0.706952	0.644	-0.417	0.772	4.818	6.493	1.688	10	0.133277
MT1	PPN	Barcin_N	TUR_SE_Mardin_PPN	0.734464	-0.103	0.422	0.681	0.149	0.168	0.091	100	0.415843
MT1	Iran_GanjDareh_N	PPN	Anatolia_TellKurdu_EC	0.746029	0.403	-0.222	0.819	0.034	0.168	0.157	10	0.10588
MT1	CHG	PPN	Anatolia_TellKurdu_EC	0.751546	0.416	0.052	0.532	0.035	0.13	0.128	10	0.563651
MT1	Iran_GanjDareh_N	CHG	Anatolia_TellKurdu_EC	0.760578	0.322	0.034	0.645	0.195	0.216	0.04	10	0.777604
MT1	Iran_GanjDareh_N	Anatolia_TellKurdu_EC	IRQ_Nemrik9_PPN	0.760717	0.195	0.448	0.358	0.174	0.171	0.34	100	0.0443816
MT1	CHG	Barcin_N	TUR_SE_Mardin_PPN	0.769294	0.132	0.378	0.491	0.088	0.105	0.174	100	0.0741658
MT1	Iran_GanjDareh_N	Barcin_N	TUR_SE_Mardin_PPN	0.800199	0.164	0.444	0.391	0.643	0.828	1.466	100	0.0505586
MT1	CHG	Barcin_N	IRQ_Nemrik9_PPN	0.850666	0.139	0.424	0.437	0.066	0.069	0.113	100	0.0347498
MT1	Iran_GanjDareh_N	Barcin_N	IRQ_Nemrik9_PPN	0.867962	0.149	0.422	0.428	0.107	0.155	0.248	100	0.0783234
MT1	CHG	Barcin_N	Anatolia_TellKurdu_EC	0.882623	0.374	-0.511	1.137	0.051	0.401	0.395	10	0.071898
MT1	CHG	Anatolia_TellKurdu_EC	TUR_SE_Mardin_PPN	0.895209	0.243	0.433	0.323	0.19	0.21	0.392	100	0.00683903
MT1	CHG	Anatolia_TellKurdu_EC	IRQ_Nemrik9_PPN	0.907699	0.24	0.482	0.278	0.077	0.064	0.125	100	0.00160194
MT23	PPN	Anatolia_TellKurdu_EC	IRQ_Nemrik9_PPN	0.019509	0.12	0.226	0.655	0.305	0.301	0.075	100	0.522042
MT23	PPN	Barcin_N	IRQ_Nemrik9_PPN	0.044697	-0.038	0.418	0.62	0.194	0.205	0.101	100	0.607524
MT23	PPN	Barcin_N	Anatolia_TellKurdu_EC	0.055898	-2.129	-2.583	5.713	37.41	51.023	87.798	100	0.00270112
MT23	PPN	Anatolia_TellKurdu_EC	TUR_SE_Mardin_PPN	0.083682	0.23	-0.03	0.801	0.346	0.344	0.104	10	0.701861
MT23	PPN	Barcin_N	TUR_SE_Mardin_PPN	0.126418	-0.003	0.271	0.732	0.221	0.241	0.132	100	0.688702
MT23	CHG	IRQ_Nemrik9_PPN	TUR_SE_Mardin_PPN	0.192134	-0.944	20.51	-18.566	39.304	947.604	929.238	100	0.498378
MT23	Barcin_N	Anatolia_TellKurdu_EC	TUR_SE_Mardin_PPN	0.2106	0.971	-0.792	0.821	6.422	7.391	1.232	10	0.0493843
MT23	CHG	Barcin_N	TUR_SE_Mardin_PPN	0.217414	0.211	0.392	0.397	0.295	0.333	0.611	100	0.0475323
MT23	Barcin_N	IRQ_Nemrik9_PPN	TUR_SE_Mardin_PPN	0.217884	0.283	-3.013	3.73	3.239	140.651	141.432	10	0.0411053
MT23	Iran_GanjDareh_N	PPN	IRQ_Nemrik9_PPN	0.231054	0.031	0.17	0.799	1.831	2.06	3.882	100	0.711694
MT23	PPN	IRQ_Nemrik9_PPN	TUR_SE_Mardin_PPN	0.235864	-1.884	-6.507	9.39	111.344	514.344	624.47	10	0.0512324
MT23	Iran_GanjDareh_N	IRQ_Nemrik9_PPN	TUR_SE_Mardin_PPN	0.236582	-0.149	0.119	1.03	3.297	44.667	47.126	1	#NAME?
MT23	Barcin_N	Anatolia_TellKurdu_EC	IRQ_Nemrik9_PPN	0.2477	7.101	-7.612	1.511	278.853	317.214	38.362	10	0.0366598
MT23	CHG	Barcin_N	IRQ_Nemrik9_PPN	0.252299	0.24	0.455	0.305	0.113	0.103	0.184	1	0.036074
MT23	Iran_GanjDareh_N	PPN	TUR_SE_Mardin_PPN	0.256882	1.934	2.109	-3.043	87.029	92.205	179.228	100	0.687532
MT23	Iran_GanjDareh_N	CHG	TUR_SE_Mardin_PPN	0.290924	-0.419	0.503	0.916	0.353	0.404	0.12	100	0.131444
MT23	CHG	Anatolia_TellKurdu_EC	TUR_SE_Mardin_PPN	0.299434	0.43	0.588	-0.018	1.826	1.754	3.571	100	0.00672059
MT23	CHG	Anatolia_TellKurdu_EC	IRQ_Nemrik9_PPN	0.334071	0.355	0.539	0.106	0.148	0.103	0.236	100	0.00198372
MT23	CHG	PPN	IRQ_Nemrik9_PPN	0.336443	0.39	0.583	0.028	0.165	0.126	0.277	100	0.0014729
MT23	Anatolia_TellKurdu_EC	IRQ_Nemrik9_PPN	TUR_SE_Mardin_PPN	0.339788	0.159	-0.861	1.703	6.155	48.529	52.687	10	0.00460919
MT23	Iran_GanjDareh_N	CHG	PPN	0.351796	-0.153	0.577	0.576	0.288	0.32	0.06	100	0.556102
MT23	CHG	PPN	TUR_SE_Mardin_PPN	0.367476	31.7	21.251	-51.95	1391.85	916.568	2308.42	100	0.0226073
MT23	Iran_GanjDareh_N	Barcin_N	TUR_SE_Mardin_PPN	0.450793	0.212	0.255	0.533	2.622	3.723	6.339	1	0.238272
MT23	CHG	Barcin_N	Anatolia_TellKurdu_EC	0.460678	0.329	0.16	0.511	2.084	25.52	23.439	10	0.305071
MT23	CHG	PPN	Anatolia_TellKurdu_EC	0.543461	0.407	0.299	0.294	0.044	0.234	0.227	10	0.126688
MT23	CHG	PPN	Barcin_N	0.555702	0.454	0.47	0.076	0.068	0.191	0.213	1	0.64397
MT23	Iran_GanjDareh_N	CHG	Barcin_N	0.566188	0.734	-0.352	0.618	2.029	2.164	0.158	10	0.191341
MT23	Iran_GanjDareh_N	CHG	IRQ_Nemrik9_PPN	0.569797	-0.527	0.552	0.976	0.288	0.313	0.106	100	0.0242291
MT23	Iran_GanjDareh_N	Barcin_N	Anatolia_TellKurdu_EC	0.608343	0.449	-0.291	0.842	0.219	2.972	2.769	10	0.639438
MT23	Iran_GanjDareh_N	PPN	Barcin_N	0.621083	0.481	0.138	0.381	0.069	0.171	0.187	10	0.34569
MT23	Iran_GanjDareh_N	Anatolia_TellKurdu_EC	TUR_SE_Mardin_PPN	0.640228	0.394	0.549	0.057	5.597	6.816	12.389	100	0.00801263
MT23	Iran_GanjDareh_N	PPN	Anatolia_TellKurdu_EC	0.648806	0.439	-0.151	0.712	0.046	0.262	0.242	10	0.407051
MT23	Iran_GanjDareh_N	Anatolia_TellKurdu_EC	IRQ_Nemrik9_PPN	0.713186	0.283	0.435	0.282	0.375	0.363	0.733	100	0.0853341
MT23	Iran_GanjDareh_N	Barcin_N	IRQ_Nemrik9_PPN	0.71522	0.217	0.263	0.52	0.305	0.508	0.8	10	0.115563
MT23	Iran_GanjDareh_N	CHG	Anatolia_TellKurdu_EC	0.775355	0.412	-0.011	0.599	0.805	0.903	0.109	10	#NAME?
MT26	PPN	Barcin_N	Anatolia_TellKurdu_EC	0.012301	0.99	3.919	-3.909	83.895	180.981	264.537	100	0.000583332
MT26	Iran_GanjDareh_N	CHG	Anatolia_TellKurdu_EC	0.018367	-0.365	0.954	0.411	15.187	18.069	2.885	100	0.599264
MT26	Iran_GanjDareh_N	CHG	TUR_SE_Mardin_PPN	0.020953	-0.601	0.832	0.769	0.597	0.696	0.161	100	0.0682683
MT26	CHG	Barcin_N	Anatolia_TellKurdu_EC	0.021723	0.561	-0.001	0.44	0.726	40.238	39.579	1	0.735687
MT26	CHG	Barcin_N	TUR_SE_Mardin_PPN	0.027473	0.824	0.999	-0.824	18.405	26.97	45.365	1	0.432416
MT26	PPN	Anatolia_TellKurdu_EC	IRQ_Nemrik9_PPN	0.030755	0.329	-0.067	0.738	0.407	0.386	0.099	10	0.761599
MT26	Iran_GanjDareh_N	CHG	IRQ_Nemrik9_PPN	0.032406	-0.523	0.727	0.796	0.879	0.982	0.162	100	0.0964498
MT26	Iran_GanjDareh_N	CHG	Barcin_N	0.039502	2.457	-2.097	0.64	53.605	57.071	3.662	10	0.515431
MT26	CHG	Anatolia_TellKurdu_EC	TUR_SE_Mardin_PPN	0.042106	0.873	0.847	-0.72	5.056	4.873	9.899	1	0.584894
MT26	Iran_GanjDareh_N	PPN	Anatolia_TellKurdu_EC	0.046904	0.453	-0.006	0.553	0.062	0.458	0.423	10	0.588613
MT26	CHG	Barcin_N	IRQ_Nemrik9_PPN	0.048479	0.454	0.447	0.099	0.409	0.404	0.799	1	0.526137
MT26	Iran_GanjDareh_N	CHG	PPN	0.060011	-0.07	0.513	0.557	0.505	0.559	0.081	100	0.826349
MT26	CHG	PPN	Barcin_N	0.068337	0.439	0.42	0.141	0.088	0.245	0.278	1	0.5597
MT26	PPN	Barcin_N	IRQ_Nemrik9_PPN	0.075679	0.026	0.374	0.6	0.231	0.257	0.136	100	0.626811
MT26	CHG	PPN	Anatolia_TellKurdu_EC	0.080698	0.455	0.431	0.115	0.055	0.33	0.32	1	0.615498
MT26	Barcin_N	Anatolia_TellKurdu_EC	IRQ_Nemrik9_PPN	0.087604	2.273	-2.301	1.028	8.643	9.284	0.781	10	0.000260897
MT26	Iran_GanjDareh_N	PPN	Barcin_N	0.088647	0.422	0.096	0.481	0.087	0.224	0.243	10	0.536181
MT26	Iran_GanjDareh_N	Barcin_N	Anatolia_TellKurdu_EC	0.132513	0.61	-0.559	0.949	4.076	95.683	91.637	1	0.133893
MT26	CHG	Anatolia_TellKurdu_EC	IRQ_Nemrik9_PPN	0.139263	0.632	0.574	-0.206	0.211	0.158	0.352	1	0.359873
MT26	PPN	Anatolia_TellKurdu_EC	TUR_SE_Mardin_PPN	0.140314	0.43	-0.309	0.878	0.378	0.362	0.133	10	0.280325
MT26	Iran_GanjDareh_N	PPN	TUR_SE_Mardin_PPN	0.170255	-0.381	-0.417	1.798	9.161	10.298	19.42	100	0.715632
MT26	Iran_GanjDareh_N	Barcin_N	TUR_SE_Mardin_PPN	0.171844	0.902	1.034	-0.936	4.634	6.594	11.186	1	0.17108
MT26	Iran_GanjDareh_N	Anatolia_TellKurdu_EC	TUR_SE_Mardin_PPN	0.175882	1.308	1.569	-1.877	27.715	35.065	62.748	1	0.0247847
MT26	PPN	Barcin_N	TUR_SE_Mardin_PPN	0.214519	-0.021	0.342	0.679	0.257	0.28	0.163	100	0.678043
MT26	CHG	PPN	TUR_SE_Mardin_PPN	0.215284	1.596	1.19	-1.787	62.645	40.078	102.686	100	0.0778472
MT26	Barcin_N	IRQ_Nemrik9_PPN	TUR_SE_Mardin_PPN	0.226397	1.066	3.356	-3.421	41.228	194.685	234.732	10	0.00859947
MT26	Iran_GanjDareh_N	IRQ_Nemrik9_PPN	TUR_SE_Mardin_PPN	0.234998	0.538	-4.975	5.438	20.549	229.192	209.557	10	0.0786068
MT26	CHG	IRQ_Nemrik9_PPN	TUR_SE_Mardin_PPN	0.236151	0.3	-5.561	6.261	11.364	148.606	139.603	10	0.0065867
MT26	Iran_GanjDareh_N	Barcin_N	IRQ_Nemrik9_PPN	0.292284	0.583	0.551	-0.133	0.475	0.782	1.239	1	0.641117
MT26	Iran_GanjDareh_N	PPN	IRQ_Nemrik9_PPN	0.299395	0.21	0.296	0.494	0.855	0.989	1.838	100	0.284595
MT26	Iran_GanjDareh_N	Anatolia_TellKurdu_EC	IRQ_Nemrik9_PPN	0.362158	0.326	0.396	0.278	21.73	19.201	40.931	1	0.127841
MT26	Anatolia_TellKurdu_EC	IRQ_Nemrik9_PPN	TUR_SE_Mardin_PPN	0.368293	-0.145	-3.392	4.537	24.88	141.733	152.579	10	0.00327384
MT26	CHG	PPN	IRQ_Nemrik9_PPN	0.390717	0.426	0.525	0.049	0.183	0.147	0.311	100	0.00415056
MT26	Barcin_N	Anatolia_TellKurdu_EC	TUR_SE_Mardin_PPN	0.486885	2.412	-2.678	1.266	1.183	1.357	0.345	100	0.000157666
MT26	PPN	IRQ_Nemrik9_PPN	TUR_SE_Mardin_PPN	0.654718	0.863	3.945	-3.808	32.349	166.193	198.495	10	0.51857
MT7	Iran_GanjDareh_N	CHG	IRQ_Nemrik9_PPN	0.013313	-0.455	0.678	0.778	0.982	1.114	0.225	100	0.372434
MT7	CHG	Anatolia_TellKurdu_EC	IRQ_Nemrik9_PPN	0.01736	0.469	0.391	0.14	0.772	0.591	1.354	1	0.578937
MT7	Iran_GanjDareh_N	CHG	PPN	0.021751	0.152	0.338	0.51	0.919	1.026	0.138	10	0.667216
MT7	CHG	PPN	Anatolia_TellKurdu_EC	0.027686	0.519	0.181	0.3	0.077	0.504	0.484	10	0.509188
MT7	CHG	PPN	IRQ_Nemrik9_PPN	0.028031	0.309	0.317	0.374	0.68	0.638	1.303	100	0.261027
MT7	PPN	Barcin_N	IRQ_Nemrik9_PPN	0.029613	0.01	0.022	0.968	0.379	0.412	0.188	10	0.834866
MT7	CHG	Barcin_N	IRQ_Nemrik9_PPN	0.035918	0.388	0.103	0.508	0.23	0.226	0.409	10	0.52752
MT7	Iran_GanjDareh_N	PPN	IRQ_Nemrik9_PPN	0.042569	-0.332	-0.405	1.737	27.128	31.219	58.344	10	0.604975
MT7	CHG	PPN	Barcin_N	0.04308	0.652	0.631	-0.283	0.115	0.345	0.381	1	0.37706
MT7	Iran_GanjDareh_N	CHG	Anatolia_TellKurdu_EC	0.051298	1.289	-0.89	0.6	28.659	32.623	3.966	10	0.451337
MT7	PPN	Anatolia_TellKurdu_EC	IRQ_Nemrik9_PPN	0.053919	0.054	0.102	0.843	0.657	0.626	0.127	100	0.776662
MT7	Iran_GanjDareh_N	Anatolia_TellKurdu_EC	IRQ_Nemrik9_PPN	0.06021	1.9	1.777	-2.678	50.895	47.714	98.598	1	0.262439
MT7	CHG	Barcin_N	Anatolia_TellKurdu_EC	0.076183	0.713	-1.227	1.513	0.792	24.934	24.364	10	0.0398894
MT7	Barcin_N	Anatolia_TellKurdu_EC	IRQ_Nemrik9_PPN	0.07627	3.184	-3.551	1.367	19.011	21.577	2.752	100	0.0128093
MT7	Iran_GanjDareh_N	PPN	Barcin_N	0.113627	0.638	0.183	0.179	0.114	0.317	0.333	1	0.541422
MT7	Iran_GanjDareh_N	Barcin_N	IRQ_Nemrik9_PPN	0.114083	0.51	0.102	0.387	0.785	1.263	2.027	10	0.67889
MT7	Iran_GanjDareh_N	PPN	Anatolia_TellKurdu_EC	0.132091	0.524	-0.284	0.76	0.088	0.834	0.781	10	0.330189
MT7	Iran_GanjDareh_N	Barcin_N	Anatolia_TellKurdu_EC	0.1623	0.7	0.048	0.252	0.911	12.386	11.556	10	0.290391
MT7	PPN	Barcin_N	Anatolia_TellKurdu_EC	0.165741	-6.089	-13.243	20.332	127.645	290.351	404.944	100	0.00595698
MT7	CHG	Anatolia_TellKurdu_EC	TUR_SE_Mardin_PPN	0.171353	-0.363	-0.433	1.796	19.872	18.819	38.66	10	0.76777
MT7	Iran_GanjDareh_N	Anatolia_TellKurdu_EC	TUR_SE_Mardin_PPN	0.205423	2.513	2.826	-4.339	44.752	52.924	97.617	10	0.620856
MT7	Iran_GanjDareh_N	CHG	Barcin_N	0.214932	1.425	-0.813	0.389	4.623	4.98	0.401	10	0.0909302
MT7	Iran_GanjDareh_N	CHG	TUR_SE_Mardin_PPN	0.244225	-0.057	0.253	0.805	0.536	0.608	0.163	100	0.966547
MT7	CHG	Barcin_N	TUR_SE_Mardin_PPN	0.280022	0.234	-0.072	0.838	0.437	0.488	0.897	10	0.643852
MT7	Barcin_N	IRQ_Nemrik9_PPN	TUR_SE_Mardin_PPN	0.381099	-1.568	-7.262	9.829	99.161	699.958	790.53	10	0.0970133
MT7	Iran_GanjDareh_N	Barcin_N	TUR_SE_Mardin_PPN	0.450051	-0.032	-0.537	1.568	17.01	19.545	36.523	10	0.588457
MT7	Iran_GanjDareh_N	IRQ_Nemrik9_PPN	TUR_SE_Mardin_PPN	0.458707	0.33	0.878	-0.208	4.865	54.914	56.992	10	0.0680245
MT7	CHG	IRQ_Nemrik9_PPN	TUR_SE_Mardin_PPN	0.466931	0.143	0.773	0.084	4.751	57.349	53.883	10	0.0404689
MT7	Anatolia_TellKurdu_EC	IRQ_Nemrik9_PPN	TUR_SE_Mardin_PPN	0.470321	-0.836	-3.407	5.243	39.536	145.3	182.053	100	0.146103
MT7	Barcin_N	Anatolia_TellKurdu_EC	TUR_SE_Mardin_PPN	0.612133	1.657	-2.097	1.439	1.923	2.214	0.457	100	0.0549258
MT7	PPN	Barcin_N	TUR_SE_Mardin_PPN	0.765104	0.061	-0.112	1.051	0.346	0.382	0.19	100	0.738342
MT7	CHG	PPN	TUR_SE_Mardin_PPN	0.768646	-0.367	-0.313	1.68	6.228	5.076	11.224	100	0.608329
MT7	PPN	Anatolia_TellKurdu_EC	TUR_SE_Mardin_PPN	0.835537	0.237	-0.253	1.016	0.419	0.418	0.146	100	0.531501
MT7	Iran_GanjDareh_N	PPN	TUR_SE_Mardin_PPN	0.894403	0.128	0.049	0.824	16.694	20.233	36.922	10	0.313624
MT7	PPN	IRQ_Nemrik9_PPN	TUR_SE_Mardin_PPN	0.91483	-0.322	-2.124	3.447	8.038	55.723	63.688	100	0.638811
PLT2	CHG	PPN	Barcin_N	1e-05	0.487	0.345	0.168	0.052	0.175	0.195	1	0.223533
PLT2	Iran_GanjDareh_N	CHG	PPN	0.002775	-0.186	0.583	0.603	0.588	0.661	0.085	100	0.307133
PLT2	Iran_GanjDareh_N	PPN	Barcin_N	0.003407	0.427	-0.016	0.589	0.051	0.134	0.142	10	0.684423
PLT2	Iran_GanjDareh_N	Barcin_N	Anatolia_TellKurdu_EC	0.013329	0.506	-0.733	1.227	2.704	39.261	36.852	10	0.517179
PLT2	CHG	PPN	Anatolia_TellKurdu_EC	0.035214	0.492	-0.075	0.583	0.037	0.208	0.2	10	0.622017
PLT2	CHG	PPN	IRQ_Nemrik9_PPN	0.059851	0.024	0.211	0.765	1.905	1.325	3.229	100	0.388758
PLT2	PPN	Barcin_N	Anatolia_TellKurdu_EC	0.100924	-2.191	-2.547	5.738	1.895	3.009	4.698	10	0.00189816
PLT2	Iran_GanjDareh_N	PPN	Anatolia_TellKurdu_EC	0.101777	0.489	-0.439	0.95	0.042	0.248	0.229	10	0.00978513
PLT2	Iran_GanjDareh_N	PPN	IRQ_Nemrik9_PPN	0.13963	-0.266	-0.159	1.425	0.507	0.547	1.047	100	0.129891
PLT2	Iran_GanjDareh_N	Anatolia_TellKurdu_EC	IRQ_Nemrik9_PPN	0.141786	0.203	0.326	0.471	0.664	0.603	1.262	100	0.190491
PLT2	PPN	Anatolia_TellKurdu_EC	IRQ_Nemrik9_PPN	0.142498	-0.19	0.389	0.801	0.214	0.209	0.066	100	0.263192
PLT2	Iran_GanjDareh_N	Barcin_N	TUR_SE_Mardin_PPN	0.156419	0.443	0.508	0.049	15.517	13.436	28.947	100	0.358746
PLT2	CHG	IRQ_Nemrik9_PPN	TUR_SE_Mardin_PPN	0.175039	-0.169	1.848	-0.679	4.864	63.192	58.497	100	0.740375
PLT2	Iran_GanjDareh_N	IRQ_Nemrik9_PPN	TUR_SE_Mardin_PPN	0.184642	0.148	-2.207	3.059	8.766	135.09	126.407	10	0.363752
PLT2	PPN	Barcin_N	IRQ_Nemrik9_PPN	0.187401	-0.139	0.348	0.79	0.16	0.176	0.086	100	0.287106
PLT2	Iran_GanjDareh_N	CHG	TUR_SE_Mardin_PPN	0.194006	-0.387	0.383	1.004	0.303	0.345	0.111	10	0.140377
PLT2	Barcin_N	Anatolia_TellKurdu_EC	IRQ_Nemrik9_PPN	0.196148	0.952	-0.855	0.904	4.532	4.933	0.473	10	0.126097
PLT2	Iran_GanjDareh_N	CHG	IRQ_Nemrik9_PPN	0.199868	-0.529	0.501	1.027	0.263	0.277	0.088	10	0.0183356
PLT2	Barcin_N	IRQ_Nemrik9_PPN	TUR_SE_Mardin_PPN	0.202137	0.173	-0.012	0.838	3.432	24.782	26.646	1	0.734575
PLT2	Iran_GanjDareh_N	Anatolia_TellKurdu_EC	TUR_SE_Mardin_PPN	0.205893	-0.488	-0.44	1.929	23.765	24.297	48.044	100	0.448757
PLT2	CHG	Barcin_N	TUR_SE_Mardin_PPN	0.214002	0.087	0.175	0.738	0.133	0.147	0.259	100	0.306845
PLT2	Iran_GanjDareh_N	Barcin_N	IRQ_Nemrik9_PPN	0.230803	0.107	0.165	0.728	0.258	0.383	0.631	100	0.325029
PLT2	CHG	PPN	TUR_SE_Mardin_PPN	0.25641	0.203	0.324	0.474	10.124	10.031	20.127	100	0.556272
PLT2	CHG	Barcin_N	IRQ_Nemrik9_PPN	0.287012	0.111	0.252	0.637	0.076	0.083	0.132	100	0.117365
PLT2	PPN	IRQ_Nemrik9_PPN	TUR_SE_Mardin_PPN	0.309775	0.147	0.871	-0.018	1.621	17.484	18.959	10	0.762779
PLT2	Iran_GanjDareh_N	PPN	TUR_SE_Mardin_PPN	0.314635	0.19	0.408	0.402	22.447	30.635	52.96	100	0.203132
PLT2	Anatolia_TellKurdu_EC	IRQ_Nemrik9_PPN	TUR_SE_Mardin_PPN	0.316523	0.391	2.069	-1.461	10.375	66.236	76.269	10	0.474524
PLT2	PPN	Anatolia_TellKurdu_EC	TUR_SE_Mardin_PPN	0.428629	-0.135	0.2	0.934	0.243	0.243	0.091	100	0.506735
PLT2	PPN	Barcin_N	TUR_SE_Mardin_PPN	0.436519	-0.163	0.322	0.842	0.176	0.196	0.106	100	0.300251
PLT2	CHG	Anatolia_TellKurdu_EC	TUR_SE_Mardin_PPN	0.508247	0.182	0.228	0.59	0.552	0.655	1.202	100	0.0664881
PLT2	Barcin_N	Anatolia_TellKurdu_EC	TUR_SE_Mardin_PPN	0.509089	0.732	-0.81	1.078	1.815	2.129	0.366	100	0.122304
PLT2	CHG	Anatolia_TellKurdu_EC	IRQ_Nemrik9_PPN	0.522797	0.223	0.353	0.425	0.422	0.352	0.771	100	0.00873012
PLT2	Iran_GanjDareh_N	CHG	Barcin_N	0.687662	0.819	-0.501	0.682	0.402	0.41	0.05	10	0.00893203
PLT2	Iran_GanjDareh_N	CHG	Anatolia_TellKurdu_EC	0.738339	0.458	-0.076	0.618	0.207	0.229	0.042	10	0.694192
PLT2	CHG	Barcin_N	Anatolia_TellKurdu_EC	0.763683	0.488	-1.106	1.618	0.062	0.486	0.478	10	0.000127058

## Sheet: BA_2pop
Supp Data 4.C	All 2 ways qpAdm models for Chalcolithic and Bronze Age South Caucasus populations and Mentesh individuals
#ID	POP1	POP2	p	coeff_POP1	coeff_POP2	stderr1	stderr2	nested_model	nested_model_p
ARM_Berkaber_KuraAraxes_EBA	Caucasus_lowlands_LC	Russia_Caucasus_Eneolithic	0.018853	0.349	0.651	0.087	0.087	10	2.64863e-06
ARM_Berkaber_KuraAraxes_EBA	Mentesh	Russia_Caucasus_Eneolithic	0.019954	0.349	0.651	0.064	0.064	10	1.106e-06
ARM_Berkaber_KuraAraxes_EBA	Caucasus_lowlands_LC	CHG	0.042352	0.632	0.368	0.048	0.048	1	6.18873e-09
ARM_Berkaber_KuraAraxes_EBA	Mentesh	CHG	0.061944	0.619	0.381	0.034	0.034	1	7.09347e-18
ARM_Berkaber_KuraAraxes_EBA	Mentesh	Russia_Steppe_Eneolithic	0	0.817	0.183	0.027	0.027	1	6.71646e-10
ARM_Berkaber_KuraAraxes_EBA	Caucasus_lowlands_LC	Russia_Steppe_Eneolithic	2.7e-05	0.795	0.205	0.036	0.036	1	7.90625e-07
ARM_Black_Fortress_LBA	Mentesh	Russia_Steppe_Eneolithic	0.026888	0.714	0.286	0.023	0.023	1	6.00079e-24
ARM_Black_Fortress_LBA	Caucasus_lowlands_LC	Russia_Steppe_Eneolithic	0.030702	0.695	0.305	0.03	0.03	1	8.79954e-15
ARM_Black_Fortress_LBA	Mentesh	Russia_Caucasus_Eneolithic	0	0.312	0.688	0.765	0.765	10	0.0167576
ARM_Black_Fortress_LBA	Mentesh	CHG	0	0.659	0.341	0.048	0.048	1	3.39885e-12
ARM_Black_Fortress_LBA	Caucasus_lowlands_LC	CHG	0	0.738	0.262	0.074	0.074	1	0.000249713
ARM_Black_Fortress_LBA	Caucasus_lowlands_LC	Russia_Caucasus_Eneolithic	0	0.794	0.206	7.287	7.287	1	#NAME?
ARM_Dzori_Gekh_LBA	Caucasus_lowlands_LC	CHG	0.014613	0.852	0.148	0.071	0.071	1	0.0395093
ARM_Dzori_Gekh_LBA	Caucasus_lowlands_LC	Russia_Steppe_Eneolithic	0.027222	0.816	0.184	0.046	0.046	1	0.000163573
ARM_Dzori_Gekh_LBA	Caucasus_lowlands_LC	Russia_Caucasus_Eneolithic	0.050333	0.525	0.475	0.131	0.131	1	6.17196e-05
ARM_Dzori_Gekh_LBA	Mentesh	Russia_Steppe_Eneolithic	0.051996	0.829	0.171	0.039	0.039	1	2.50911e-05
ARM_Dzori_Gekh_LBA	Mentesh	CHG	0.089582	0.797	0.203	0.052	0.052	1	0.000259335
ARM_Dzori_Gekh_LBA	Mentesh	Russia_Caucasus_Eneolithic	0.351801	0.537	0.463	0.087	0.087	1	1.50897e-07
ARM_Karashamb_LBA	Mentesh	Russia_Steppe_Eneolithic	0.040668	0.699	0.301	0.019	0.019	1	2.52958e-32
ARM_Karashamb_LBA	Caucasus_lowlands_LC	Russia_Steppe_Eneolithic	0.096897	0.673	0.327	0.027	0.027	1	8.80067e-18
ARM_Karashamb_LBA	Mentesh	Russia_Caucasus_Eneolithic	0	0.07	0.93	1.088	1.088	10	0.423097
ARM_Karashamb_LBA	Mentesh	CHG	0	0.667	0.333	0.046	0.046	1	2.21141e-12
ARM_Karashamb_LBA	Caucasus_lowlands_LC	CHG	0	0.782	0.218	0.077	0.077	1	0.00277468
ARM_Karashamb_LBA	Caucasus_lowlands_LC	Russia_Caucasus_Eneolithic	0	7.556	-6.556	300.097	300.097	1	#NAME?
ARM_Karnut_KuraAraxes_EBA	Caucasus_lowlands_LC	Russia_Steppe_Eneolithic	0.010019	0.807	0.193	0.038	0.038	1	6.12289e-06
ARM_Karnut_KuraAraxes_EBA	Mentesh	CHG	0.014364	0.717	0.283	0.045	0.045	1	1.62126e-08
ARM_Karnut_KuraAraxes_EBA	Caucasus_lowlands_LC	CHG	0.020211	0.744	0.256	0.057	0.057	1	7.9334e-05
ARM_Karnut_KuraAraxes_EBA	Caucasus_lowlands_LC	Russia_Caucasus_Eneolithic	0.02835	0.493	0.507	0.1	0.1	1	4.91081e-07
ARM_Karnut_KuraAraxes_EBA	Mentesh	Russia_Caucasus_Eneolithic	0.048575	0.485	0.515	0.079	0.079	10	2.74159e-09
ARM_Karnut_KuraAraxes_EBA	Mentesh	Russia_Steppe_Eneolithic	0.005049	0.83	0.17	0.031	0.031	1	3.23328e-07
ARM_Keti_LBA	Mentesh	Russia_Steppe_Eneolithic	0.092203	0.701	0.299	0.036	0.036	1	1.96678e-14
ARM_Keti_LBA	Caucasus_lowlands_LC	Russia_Steppe_Eneolithic	0.63051	0.687	0.313	0.039	0.039	1	3.64759e-11
ARM_Keti_LBA	Mentesh	CHG	1e-06	0.613	0.387	0.057	0.057	1	1.83534e-10
ARM_Keti_LBA	Mentesh	Russia_Caucasus_Eneolithic	8e-06	0.361	0.639	0.111	0.111	10	0.000212008
ARM_Keti_LBA	Caucasus_lowlands_LC	CHG	5.8e-05	0.711	0.289	0.082	0.082	1	0.000304781
ARM_Keti_LBA	Caucasus_lowlands_LC	Russia_Caucasus_Eneolithic	0.000229	0.563	0.437	3.408	3.408	1	2.32832e-06
ARM_Keti_Urartian	Mentesh	Russia_Caucasus_Eneolithic	0.015884	0.57	0.43	0.099	0.099	1	2.0199e-06
ARM_Keti_Urartian	Mentesh	CHG	0.055669	0.73	0.27	0.053	0.053	1	2.14884e-06
ARM_Keti_Urartian	Caucasus_lowlands_LC	Russia_Caucasus_Eneolithic	0.066568	0.725	0.275	6.081	6.081	1	9.04376e-05
ARM_Keti_Urartian	Caucasus_lowlands_LC	CHG	0.120367	0.755	0.245	0.063	0.063	1	0.000492909
ARM_Keti_Urartian	Mentesh	Russia_Steppe_Eneolithic	0.001542	0.871	0.129	0.039	0.039	1	0.00123781
ARM_Keti_Urartian	Caucasus_lowlands_LC	Russia_Steppe_Eneolithic	0.008771	0.854	0.146	0.044	0.044	1	0.00147191
ARM_Lchashen_LBA	Caucasus_lowlands_LC	Russia_Steppe_Eneolithic	0.114192	0.65	0.35	0.026	0.026	1	7.28551e-20
ARM_Lchashen_LBA	Mentesh	Russia_Steppe_Eneolithic	0.241122	0.672	0.328	0.02	0.02	1	4.2368e-36
ARM_Lchashen_LBA	Mentesh	Russia_Caucasus_Eneolithic	0	-0.007	1.007	0.759	0.759	10	0.983835
ARM_Lchashen_LBA	Mentesh	CHG	0	0.619	0.381	0.045	0.045	1	6.90474e-15
ARM_Lchashen_LBA	Caucasus_lowlands_LC	CHG	0	0.741	0.259	0.08	0.08	1	0.000546695
ARM_Lchashen_LBA	Caucasus_lowlands_LC	Russia_Caucasus_Eneolithic	0	1.234	-0.234	20.675	20.675	1	0.0140497
ARM_Lori_Berd_LBA	Caucasus_lowlands_LC	Russia_Steppe_Eneolithic	0.037091	0.667	0.333	0.036	0.036	1	8.18908e-14
ARM_Lori_Berd_LBA	Mentesh	Russia_Steppe_Eneolithic	0.115616	0.684	0.316	0.03	0.03	1	7.28611e-20
ARM_Lori_Berd_LBA	Mentesh	Russia_Caucasus_Eneolithic	0	0.212	0.788	0.134	0.134	10	0.0206491
ARM_Lori_Berd_LBA	Caucasus_lowlands_LC	Russia_Caucasus_Eneolithic	0	0.445	0.555	2.913	2.913	10	0.0103056
ARM_Lori_Berd_LBA	Mentesh	CHG	0	0.578	0.422	0.046	0.046	1	7.04403e-16
ARM_Lori_Berd_LBA	Caucasus_lowlands_LC	CHG	0	0.629	0.371	0.073	0.073	1	1.11416e-06
ARM_Nerkin_Getashen_LBA	Caucasus_lowlands_LC	Russia_Steppe_Eneolithic	0.086198	0.639	0.361	0.028	0.028	1	7.33347e-20
ARM_Nerkin_Getashen_LBA	Mentesh	Russia_Steppe_Eneolithic	0.158625	0.661	0.339	0.021	0.021	1	7.95535e-36
ARM_Nerkin_Getashen_LBA	Mentesh	Russia_Caucasus_Eneolithic	0	0.03	0.97	0.228	0.228	10	0.515605
ARM_Nerkin_Getashen_LBA	Mentesh	CHG	0	0.598	0.402	0.044	0.044	1	8.24596e-17
ARM_Nerkin_Getashen_LBA	Caucasus_lowlands_LC	Russia_Caucasus_Eneolithic	0	0.62	0.38	22.069	22.069	10	#NAME?
ARM_Nerkin_Getashen_LBA	Caucasus_lowlands_LC	CHG	0	0.731	0.269	0.078	0.078	1	0.000257438
ARM_Noratus_LBA	Mentesh	Russia_Steppe_Eneolithic	0.023858	0.684	0.316	0.021	0.021	1	3.09055e-32
ARM_Noratus_LBA	Caucasus_lowlands_LC	Russia_Steppe_Eneolithic	0.1526	0.666	0.334	0.028	0.028	1	9.14019e-18
ARM_Noratus_LBA	Mentesh	Russia_Caucasus_Eneolithic	0	0.045	0.955	0.32	0.32	10	0.439611
ARM_Noratus_LBA	Mentesh	CHG	0	0.629	0.371	0.05	0.05	1	2.81793e-13
ARM_Noratus_LBA	Caucasus_lowlands_LC	CHG	0	0.747	0.253	0.074	0.074	1	0.000441985
ARM_Noratus_LBA	Caucasus_lowlands_LC	Russia_Caucasus_Eneolithic	0	1.86	-0.86	70.983	70.983	1	#NAME?
ARM_Pijut_LBA	Mentesh	CHG	0.011072	0.645	0.355	0.052	0.052	1	1.3147e-09
ARM_Pijut_LBA	Caucasus_lowlands_LC	Russia_Caucasus_Eneolithic	0.025741	0.338	0.662	0.114	0.114	10	0.000281021
ARM_Pijut_LBA	Mentesh	Russia_Caucasus_Eneolithic	0.049782	0.371	0.629	0.088	0.088	10	3.50055e-05
ARM_Pijut_LBA	Caucasus_lowlands_LC	Russia_Steppe_Eneolithic	0.424858	0.688	0.312	0.04	0.04	1	3.8321e-11
ARM_Pijut_LBA	Mentesh	Russia_Steppe_Eneolithic	0.553069	0.711	0.289	0.036	0.036	1	2.26617e-13
ARM_Pijut_LBA	Caucasus_lowlands_LC	CHG	0.002744	0.653	0.347	0.066	0.066	1	2.68876e-06
ARM_Sarukhan_LBA	Caucasus_lowlands_LC	Russia_Steppe_Eneolithic	0.020997	0.62	0.38	0.042	0.042	1	1.8224e-14
ARM_Sarukhan_LBA	Mentesh	Russia_Caucasus_Eneolithic	0	0.236	0.764	0.194	0.194	10	0.0269354
ARM_Sarukhan_LBA	Mentesh	CHG	0	0.529	0.471	0.055	0.055	1	4.8431e-15
ARM_Sarukhan_LBA	Caucasus_lowlands_LC	Russia_Caucasus_Eneolithic	0	0.651	0.349	6.77	6.77	10	0.00839303
ARM_Sarukhan_LBA	Caucasus_lowlands_LC	CHG	1e-06	0.552	0.448	0.065	0.065	1	1.95867e-09
ARM_Sarukhan_LBA	Mentesh	Russia_Steppe_Eneolithic	0.004081	0.634	0.366	0.039	0.039	1	5.53792e-18
ARM_Shengavit_KuraAraxes_EBA	Caucasus_lowlands_LC	Russia_Steppe_Eneolithic	0.755756	0.882	0.118	0.08	0.08	1	0.133417
ARM_Shengavit_KuraAraxes_EBA	Mentesh	Russia_Steppe_Eneolithic	0.856134	0.915	0.085	0.078	0.078	1	0.280153
ARM_Shengavit_KuraAraxes_EBA	Caucasus_lowlands_LC	CHG	0.932464	0.746	0.254	0.119	0.119	1	0.0350002
ARM_Shengavit_KuraAraxes_EBA	Caucasus_lowlands_LC	Russia_Caucasus_Eneolithic	0.933943	0.545	0.455	0.19	0.19	1	0.0113734
ARM_Shengavit_KuraAraxes_EBA	Mentesh	Russia_Caucasus_Eneolithic	0.945445	0.559	0.441	0.179	0.179	1	0.00979374
ARM_Shengavit_KuraAraxes_EBA	Mentesh	CHG	0.948561	0.744	0.256	0.112	0.112	1	0.0255973
ARM_Tavshut_Trialeti_MBA	Mentesh	Russia_Caucasus_Eneolithic	0	-0.082	1.082	0.211	0.211	10	0.567734
ARM_Tavshut_Trialeti_MBA	Mentesh	CHG	0	0.578	0.422	0.063	0.063	1	7.25546e-12
ARM_Tavshut_Trialeti_MBA	Caucasus_lowlands_LC	CHG	0	0.67	0.33	0.1	0.1	1	0.000137993
ARM_Tavshut_Trialeti_MBA	Caucasus_lowlands_LC	Russia_Caucasus_Eneolithic	0	-0.772	1.772	11.239	11.239	10	0.112705
ARM_Tavshut_Trialeti_MBA	Caucasus_lowlands_LC	Russia_Steppe_Eneolithic	0.000845	0.582	0.418	0.039	0.039	1	2.57445e-18
ARM_Tavshut_Trialeti_MBA	Mentesh	Russia_Steppe_Eneolithic	0.000925	0.595	0.405	0.037	0.037	1	1.49427e-23
ARM_Tekhut_LBA	Mentesh	Russia_Steppe_Eneolithic	0.156022	0.717	0.283	0.035	0.035	1	2.60796e-13
ARM_Tekhut_LBA	Caucasus_lowlands_LC	Russia_Steppe_Eneolithic	0.205627	0.701	0.299	0.04	0.04	1	1.60156e-10
ARM_Tekhut_LBA	Mentesh	Russia_Caucasus_Eneolithic	0.000147	0.332	0.668	0.102	0.102	10	0.000552682
ARM_Tekhut_LBA	Caucasus_lowlands_LC	Russia_Caucasus_Eneolithic	0.000171	0.382	0.618	0.251	0.251	10	0.000328351
ARM_Tekhut_LBA	Mentesh	CHG	0.00022	0.593	0.407	0.049	0.049	1	2.33299e-13
ARM_Tekhut_LBA	Caucasus_lowlands_LC	CHG	0.000492	0.647	0.353	0.065	0.065	1	1.32458e-06
ArmC	Mentesh	Russia_Steppe_Eneolithic	0.02625	0.746	0.254	0.021	0.021	1	1.15679e-23
ArmC	Caucasus_lowlands_LC	CHG	0	0.947	0.053	0.055	0.055	1	0.300282
ArmC	Mentesh	CHG	0	0.815	0.185	0.039	0.039	1	3.55125e-06
ArmC	Caucasus_lowlands_LC	Russia_Caucasus_Eneolithic	0	1.204	-0.204	0.209	0.209	1	0.125337
ArmC	Mentesh	Russia_Caucasus_Eneolithic	0	0.738	0.262	0.292	0.292	1	0.000348291
ArmC	Caucasus_lowlands_LC	Russia_Steppe_Eneolithic	0.000264	0.797	0.203	0.031	0.031	1	2.69404e-08
ArmEBA	Caucasus_lowlands_LC	Russia_Steppe_Eneolithic	0.019932	0.845	0.155	0.032	0.032	1	1.73588e-05
ArmEBA	Caucasus_lowlands_LC	CHG	0.082957	0.772	0.228	0.043	0.043	1	8.33414e-06
ArmEBA	Mentesh	CHG	0.000406	0.7	0.3	0.034	0.034	1	6.90799e-14
ArmEBA	Caucasus_lowlands_LC	Russia_Caucasus_Eneolithic	0.007172	0.636	0.364	0.101	0.101	1	6.7865e-05
ArmEBA	Mentesh	Russia_Caucasus_Eneolithic	0.000393	0.487	0.513	0.064	0.064	10	4.8386e-13
ArmEBA	Mentesh	Russia_Steppe_Eneolithic	0.000306	0.808	0.192	0.024	0.024	1	2.82142e-13
ArmLBA	Mentesh	Russia_Steppe_Eneolithic	0.08796	0.645	0.355	0.022	0.022	1	9.62591e-41
ArmLBA	Caucasus_lowlands_LC	CHG	0	0.696	0.304	0.049	0.049	1	7.53446e-08
ArmLBA	Mentesh	CHG	0	0.577	0.423	0.033	0.033	1	2.95679e-26
ArmLBA	Mentesh	Russia_Caucasus_Eneolithic	0	0.062	0.938	0.143	0.143	10	0.427801
ArmLBA	Caucasus_lowlands_LC	Russia_Caucasus_Eneolithic	0	-0.005	1.005	15.863	15.863	10	#NAME?
ArmLBA	Caucasus_lowlands_LC	Russia_Steppe_Eneolithic	0.004322	0.68	0.32	0.03	0.03	1	4.64917e-17
ArmMBA	Caucasus_lowlands_LC	Russia_Steppe_Eneolithic	0.903714	0.65	0.35	0.034	0.034	1	2.17732e-17
ArmMBA	Mentesh	Russia_Steppe_Eneolithic	0.614794	0.613	0.387	0.028	0.028	1	2.15213e-33
ArmMBA	Caucasus_lowlands_LC	CHG	0	0.68	0.32	0.059	0.059	1	1.85635e-07
ArmMBA	Mentesh	CHG	0	0.533	0.467	0.039	0.039	1	3.37178e-24
ArmMBA	Caucasus_lowlands_LC	Russia_Caucasus_Eneolithic	0	0.511	0.489	5.006	5.006	1	0.00465697
ArmMBA	Mentesh	Russia_Caucasus_Eneolithic	0	0.175	0.825	1.222	1.222	10	0.0179009
KA	Mentesh	CHG	0.011537	0.62	0.38	0.043	0.043	1	6.70114e-15
KA	Caucasus_lowlands_LC	Russia_Caucasus_Eneolithic	0.030831	0.615	0.385	0.113	0.113	1	0.000166816
KA	Caucasus_lowlands_LC	CHG	0.519599	0.706	0.294	0.053	0.053	1	1.32893e-06
KA	Caucasus_lowlands_LC	Russia_Steppe_Eneolithic	0.131853	0.841	0.159	0.041	0.041	1	0.000284733
KA	Mentesh	Russia_Caucasus_Eneolithic	0.000254	0.417	0.583	0.087	0.087	10	7.73693e-07
KA	Mentesh	Russia_Steppe_Eneolithic	0.000472	0.791	0.209	0.034	0.034	1	1.55346e-09

## Sheet: BA_3pop
Supp Data 4.D	All 3 ways qpAdm models for Chalcolithic and Bronze Age South Caucasus populations and Mentesh individuals
#ID	POP1	POP2	POP3	p	coeff_POP1	coeff_POP2	coeff_POP3	stderr1	stderr2	stderr3	nested_model	nested_model_p
ARM_Berkaber_KuraAraxes_EBA	Caucasus_lowlands_LC	Russia_Caucasus_Eneolithic	Russia_Steppe_Eneolithic	0.054249	0.407	0.516	0.077	0.402	0.515	0.118	1	0.0388075
ARM_Berkaber_KuraAraxes_EBA	Caucasus_lowlands_LC	CHG	Russia_Steppe_Eneolithic	0.137222	0.652	0.238	0.11	0.052	0.08	0.046	1	0.00993259
ARM_Berkaber_KuraAraxes_EBA	Mentesh	Caucasus_lowlands_LC	Russia_Caucasus_Eneolithic	0.323481	-0.116	0.549	0.566	28.14	30.023	2.671	100	0.00136325
ARM_Berkaber_KuraAraxes_EBA	Mentesh	Russia_Caucasus_Eneolithic	Russia_Steppe_Eneolithic	0.396752	0.451	0.47	0.08	0.063	0.083	0.033	1	0.0144417
ARM_Berkaber_KuraAraxes_EBA	Mentesh	Caucasus_lowlands_LC	CHG	0.396847	-1.08	1.692	0.388	41.716	42.159	1.86	100	0.00677518
ARM_Berkaber_KuraAraxes_EBA	Mentesh	Caucasus_lowlands_LC	Russia_Steppe_Eneolithic	0.5815	0.114	0.638	0.249	163.982	157.238	7.832	100	3.38254e-08
ARM_Berkaber_KuraAraxes_EBA	Mentesh	Russia_Caucasus_Eneolithic	CHG	0.589153	0.404	0.33	0.267	10.944	20.919	10.066	1	0.640316
ARM_Berkaber_KuraAraxes_EBA	Russia_Caucasus_Eneolithic	CHG	Russia_Steppe_Eneolithic	0.655282	1.167	-0.115	-0.052	0.133	0.158	0.062	10	0.349336
ARM_Berkaber_KuraAraxes_EBA	Mentesh	CHG	Russia_Steppe_Eneolithic	0.671222	0.655	0.264	0.08	0.039	0.057	0.033	1	0.0122057
ARM_Berkaber_KuraAraxes_EBA	Caucasus_lowlands_LC	Russia_Caucasus_Eneolithic	CHG	0.775034	10.279	-20.841	11.562	490.228	1034.26	544.062	1	0.0358148
ARM_Black_Fortress_LBA	Mentesh	CHG	Russia_Steppe_Eneolithic	0.01279	0.695	0.034	0.271	0.042	0.061	0.034	10	0.372472
ARM_Black_Fortress_LBA	Caucasus_lowlands_LC	CHG	Russia_Steppe_Eneolithic	0.014323	0.706	-0.015	0.309	0.054	0.083	0.048	10	0.641112
ARM_Black_Fortress_LBA	Caucasus_lowlands_LC	Russia_Caucasus_Eneolithic	Russia_Steppe_Eneolithic	0.020129	0.745	-0.074	0.329	0.117	0.161	0.058	10	0.560952
ARM_Black_Fortress_LBA	Mentesh	Russia_Caucasus_Eneolithic	Russia_Steppe_Eneolithic	0.034359	0.699	0.015	0.287	0.067	0.084	0.031	10	0.698398
ARM_Black_Fortress_LBA	Russia_Caucasus_Eneolithic	CHG	Russia_Steppe_Eneolithic	0.281694	1.29	-0.447	0.157	0.147	0.174	0.068	100	3.55456e-46
ARM_Black_Fortress_LBA	Mentesh	Caucasus_lowlands_LC	Russia_Caucasus_Eneolithic	0.31546	1.173	-0.407	0.234	125.674	118.199	12.028	100	5.3307e-16
ARM_Black_Fortress_LBA	Mentesh	Caucasus_lowlands_LC	CHG	0.389713	0.959	-0.058	0.098	221.831	227.176	11.483	100	4.337e-13
ARM_Black_Fortress_LBA	Mentesh	Caucasus_lowlands_LC	Russia_Steppe_Eneolithic	0.554498	-1.91	2.485	0.426	84.372	79.123	5.402	10	0.00191348
ARM_Black_Fortress_LBA	Mentesh	Russia_Caucasus_Eneolithic	CHG	0.589518	-2.692	6.356	-2.665	54.991	103.947	48.986	100	0.00264007
ARM_Black_Fortress_LBA	Caucasus_lowlands_LC	Russia_Caucasus_Eneolithic	CHG	0.954651	-1.108	0.732	1.376	207.825	348.414	152.013	100	0.000280398
ARM_Dzori_Gekh_LBA	Caucasus_lowlands_LC	Russia_Caucasus_Eneolithic	Russia_Steppe_Eneolithic	0.062062	0.577	0.333	0.089	0.16	0.217	0.074	1	0.136863
ARM_Dzori_Gekh_LBA	Caucasus_lowlands_LC	CHG	Russia_Steppe_Eneolithic	0.111505	0.841	-0.036	0.195	0.077	0.118	0.071	10	0.567977
ARM_Dzori_Gekh_LBA	Mentesh	CHG	Russia_Steppe_Eneolithic	0.272504	0.819	0.037	0.143	0.06	0.092	0.059	10	0.441273
ARM_Dzori_Gekh_LBA	Mentesh	Russia_Caucasus_Eneolithic	Russia_Steppe_Eneolithic	0.342087	0.58	0.347	0.073	0.1	0.135	0.054	1	0.150966
ARM_Dzori_Gekh_LBA	Mentesh	Caucasus_lowlands_LC	CHG	0.488296	-1.629	2.395	0.233	126.309	126.38	1.652	10	0.035877
ARM_Dzori_Gekh_LBA	Russia_Caucasus_Eneolithic	CHG	Russia_Steppe_Eneolithic	0.49795	1.447	-0.429	-0.018	0.194	0.231	0.092	1	0.392195
ARM_Dzori_Gekh_LBA	Mentesh	Russia_Caucasus_Eneolithic	CHG	0.57343	0.525	0.58	-0.105	15.967	27.022	11.14	1	0.0792761
ARM_Dzori_Gekh_LBA	Mentesh	Caucasus_lowlands_LC	Russia_Steppe_Eneolithic	0.590564	2.887	-1.927	0.041	50.481	49.483	1.896	10	0.0154609
ARM_Dzori_Gekh_LBA	Mentesh	Caucasus_lowlands_LC	Russia_Caucasus_Eneolithic	0.754815	0.775	-0.154	0.379	12.079	12.389	1.084	10	0.140697
ARM_Dzori_Gekh_LBA	Caucasus_lowlands_LC	Russia_Caucasus_Eneolithic	CHG	0.845168	-0.483	2.444	-0.961	29.409	51.41	22.148	1	0.000175781
ARM_Karashamb_LBA	Mentesh	CHG	Russia_Steppe_Eneolithic	0.027423	0.7	0.001	0.3	0.036	0.053	0.03	10	0.519518
ARM_Karashamb_LBA	Mentesh	Russia_Caucasus_Eneolithic	Russia_Steppe_Eneolithic	0.040577	0.656	0.055	0.289	0.057	0.072	0.025	10	0.283776
ARM_Karashamb_LBA	Caucasus_lowlands_LC	Russia_Caucasus_Eneolithic	Russia_Steppe_Eneolithic	0.059036	0.684	-0.015	0.332	0.087	0.118	0.044	10	0.825277
ARM_Karashamb_LBA	Caucasus_lowlands_LC	CHG	Russia_Steppe_Eneolithic	0.061268	0.691	-0.028	0.336	0.049	0.073	0.042	10	0.536895
ARM_Karashamb_LBA	Mentesh	Caucasus_lowlands_LC	Russia_Caucasus_Eneolithic	0.31326	1.374	-0.553	0.179	126.521	129.949	12.041	100	9.77937e-19
ARM_Karashamb_LBA	Mentesh	Caucasus_lowlands_LC	CHG	0.379608	6.357	-6.357	1	414.691	443.687	34.933	100	2.87666e-16
ARM_Karashamb_LBA	Mentesh	Caucasus_lowlands_LC	Russia_Steppe_Eneolithic	0.556788	3.678	-3.171	0.494	157.686	165.956	8.368	100	0.0118078
ARM_Karashamb_LBA	Russia_Caucasus_Eneolithic	CHG	Russia_Steppe_Eneolithic	0.616908	1.247	-0.425	0.178	0.134	0.158	0.063	100	1.54389e-54
ARM_Karashamb_LBA	Mentesh	Russia_Caucasus_Eneolithic	CHG	0.742017	-2.292	5.351	-2.059	56.896	100.015	43.132	100	0.00190165
ARM_Karashamb_LBA	Caucasus_lowlands_LC	Russia_Caucasus_Eneolithic	CHG	0.990783	-1.284	3.389	-1.105	15.747	26.897	11.287	100	0.000220111
ARM_Karnut_KuraAraxes_EBA	Caucasus_lowlands_LC	Russia_Caucasus_Eneolithic	Russia_Steppe_Eneolithic	0.076226	0.565	0.332	0.103	0.12	0.161	0.054	1	0.0193942
ARM_Karnut_KuraAraxes_EBA	Caucasus_lowlands_LC	CHG	Russia_Steppe_Eneolithic	0.111415	0.759	0.094	0.147	0.062	0.093	0.054	10	0.225213
ARM_Karnut_KuraAraxes_EBA	Mentesh	CHG	Russia_Steppe_Eneolithic	0.206702	0.759	0.134	0.107	0.051	0.074	0.043	10	0.0386299
ARM_Karnut_KuraAraxes_EBA	Mentesh	Caucasus_lowlands_LC	Russia_Caucasus_Eneolithic	0.324967	1.57	-1.07	0.5	40.135	41.304	6.032	100	0.0286108
ARM_Karnut_KuraAraxes_EBA	Mentesh	Russia_Caucasus_Eneolithic	Russia_Steppe_Eneolithic	0.347723	0.571	0.348	0.081	0.09	0.118	0.042	1	0.0300951
ARM_Karnut_KuraAraxes_EBA	Mentesh	Caucasus_lowlands_LC	CHG	0.358485	1.121	-0.5	0.379	29.076	30.356	2.038	100	0.012411
ARM_Karnut_KuraAraxes_EBA	Mentesh	Caucasus_lowlands_LC	Russia_Steppe_Eneolithic	0.549963	-124.272	116.782	8.491	5155.9	4787.57	369.741	100	0.000717685
ARM_Karnut_KuraAraxes_EBA	Russia_Caucasus_Eneolithic	CHG	Russia_Steppe_Eneolithic	0.812668	1.31	-0.273	-0.037	0.157	0.183	0.071	1	0.324643
ARM_Karnut_KuraAraxes_EBA	Mentesh	Russia_Caucasus_Eneolithic	CHG	0.878756	0.081	1.169	-0.25	5.867	10.738	4.934	1	0.130054
ARM_Karnut_KuraAraxes_EBA	Caucasus_lowlands_LC	Russia_Caucasus_Eneolithic	CHG	0.906607	-0.552	2.301	-0.749	11.587	21.798	10.25	1	0.00424837
ARM_Keti_LBA	Mentesh	CHG	Russia_Steppe_Eneolithic	0.072557	0.69	0.035	0.275	0.063	0.096	0.056	10	0.494162
ARM_Keti_LBA	Mentesh	Russia_Caucasus_Eneolithic	Russia_Steppe_Eneolithic	0.126284	0.57	0.192	0.238	0.094	0.13	0.054	10	0.0586292
ARM_Keti_LBA	Mentesh	Caucasus_lowlands_LC	Russia_Caucasus_Eneolithic	0.405768	-3.002	3.374	0.629	189.842	195.819	9.929	100	1.35766e-06
ARM_Keti_LBA	Mentesh	Caucasus_lowlands_LC	CHG	0.419108	5.412	-4.554	0.142	173.274	168.49	7.221	100	3.40291e-07
ARM_Keti_LBA	Caucasus_lowlands_LC	Russia_Caucasus_Eneolithic	Russia_Steppe_Eneolithic	0.53381	0.617	0.108	0.275	0.106	0.149	0.061	10	0.332649
ARM_Keti_LBA	Caucasus_lowlands_LC	CHG	Russia_Steppe_Eneolithic	0.615743	0.719	-0.039	0.32	0.068	0.102	0.061	10	0.543296
ARM_Keti_LBA	Mentesh	Caucasus_lowlands_LC	Russia_Steppe_Eneolithic	0.742142	-0.147	0.823	0.323	22.432	22.322	0.482	100	0.2315
ARM_Keti_LBA	Russia_Caucasus_Eneolithic	CHG	Russia_Steppe_Eneolithic	0.858031	1.285	-0.421	0.135	0.173	0.201	0.081	100	3.20375e-28
ARM_Keti_LBA	Mentesh	Russia_Caucasus_Eneolithic	CHG	0.939598	-0.992	3.036	-1.044	6.16	11.671	5.603	100	0.0253606
ARM_Keti_LBA	Caucasus_lowlands_LC	Russia_Caucasus_Eneolithic	CHG	0.979624	-0.939	2.79	-0.851	10.112	17.572	7.665	100	0.018201
ARM_Keti_Urartian	Mentesh	Russia_Caucasus_Eneolithic	Russia_Steppe_Eneolithic	0.022227	0.623	0.344	0.033	0.121	0.164	0.059	1	0.50909
ARM_Keti_Urartian	Caucasus_lowlands_LC	Russia_Caucasus_Eneolithic	Russia_Steppe_Eneolithic	0.038637	0.651	0.294	0.056	0.435	0.615	0.186	1	0.432568
ARM_Keti_Urartian	Mentesh	CHG	Russia_Steppe_Eneolithic	0.041996	0.763	0.213	0.024	0.064	0.096	0.057	1	0.491467
ARM_Keti_Urartian	Caucasus_lowlands_LC	CHG	Russia_Steppe_Eneolithic	0.073146	0.772	0.167	0.061	0.075	0.118	0.067	1	0.295978
ARM_Keti_Urartian	Russia_Caucasus_Eneolithic	CHG	Russia_Steppe_Eneolithic	0.170857	1.419	-0.301	-0.118	0.212	0.259	0.094	10	0.121264
ARM_Keti_Urartian	Mentesh	Russia_Caucasus_Eneolithic	CHG	0.235721	-3.014	7.041	-3.027	112.967	202.088	89.227	10	0.00560448
ARM_Keti_Urartian	Mentesh	Caucasus_lowlands_LC	Russia_Caucasus_Eneolithic	0.303314	0.715	-0.138	0.423	34.118	33.606	2.18	100	0.00575988
ARM_Keti_Urartian	Mentesh	Caucasus_lowlands_LC	CHG	0.347204	-8.887	10.137	-0.25	434.741	458.845	24.193	100	0.0168682
ARM_Keti_Urartian	Mentesh	Caucasus_lowlands_LC	Russia_Steppe_Eneolithic	0.498613	1.081	-0.217	0.136	55.096	53.628	3.232	100	5.6191e-05
ARM_Keti_Urartian	Caucasus_lowlands_LC	Russia_Caucasus_Eneolithic	CHG	0.516537	-0.579	2.277	-0.698	52.139	101.161	49.173	10	0.00392955
ARM_Lchashen_LBA	Caucasus_lowlands_LC	CHG	Russia_Steppe_Eneolithic	0.060047	0.658	-0.009	0.351	0.047	0.073	0.043	10	0.627976
ARM_Lchashen_LBA	Caucasus_lowlands_LC	Russia_Caucasus_Eneolithic	Russia_Steppe_Eneolithic	0.062459	0.669	-0.027	0.359	0.085	0.118	0.046	10	0.797421
ARM_Lchashen_LBA	Mentesh	CHG	Russia_Steppe_Eneolithic	0.163928	0.655	0.033	0.313	0.035	0.052	0.029	10	0.322941
ARM_Lchashen_LBA	Mentesh	Russia_Caucasus_Eneolithic	Russia_Steppe_Eneolithic	0.212878	0.644	0.036	0.32	0.053	0.068	0.026	10	0.467185
ARM_Lchashen_LBA	Mentesh	Caucasus_lowlands_LC	Russia_Caucasus_Eneolithic	0.314145	35.428	-37.031	2.604	1029.44	1179.56	213.736	1	0.622152
ARM_Lchashen_LBA	Mentesh	Caucasus_lowlands_LC	CHG	0.395227	-9.575	10.142	0.432	472.093	470.635	20.671	100	1.72563e-17
ARM_Lchashen_LBA	Russia_Caucasus_Eneolithic	CHG	Russia_Steppe_Eneolithic	0.591315	1.165	-0.358	0.192	0.125	0.147	0.059	100	1.05125e-52
ARM_Lchashen_LBA	Mentesh	Caucasus_lowlands_LC	Russia_Steppe_Eneolithic	0.599143	1.145	-0.444	0.299	14.876	14.384	1.042	10	0.0477502
ARM_Lchashen_LBA	Mentesh	Russia_Caucasus_Eneolithic	CHG	0.692024	-0.752	2.519	-0.767	10.805	19.565	8.787	100	0.000633213
ARM_Lchashen_LBA	Caucasus_lowlands_LC	Russia_Caucasus_Eneolithic	CHG	0.992087	-1.223	3.278	-1.055	6.908	12.664	5.788	100	3.38625e-05
ARM_Lori_Berd_LBA	Caucasus_lowlands_LC	Russia_Caucasus_Eneolithic	Russia_Steppe_Eneolithic	0.023649	0.597	0.1	0.303	0.13	0.176	0.059	10	0.317833
ARM_Lori_Berd_LBA	Caucasus_lowlands_LC	CHG	Russia_Steppe_Eneolithic	0.039498	0.632	0.069	0.299	0.062	0.091	0.051	10	0.317809
ARM_Lori_Berd_LBA	Mentesh	Russia_Caucasus_Eneolithic	Russia_Steppe_Eneolithic	0.142842	0.583	0.134	0.283	0.085	0.108	0.039	10	0.111877
ARM_Lori_Berd_LBA	Mentesh	CHG	Russia_Steppe_Eneolithic	0.20188	0.622	0.111	0.267	0.046	0.068	0.042	10	0.0613727
ARM_Lori_Berd_LBA	Russia_Caucasus_Eneolithic	CHG	Russia_Steppe_Eneolithic	0.336005	1.121	-0.258	0.137	0.147	0.175	0.068	100	9.13214e-31
ARM_Lori_Berd_LBA	Mentesh	Caucasus_lowlands_LC	Russia_Caucasus_Eneolithic	0.373947	11.087	-11.379	1.292	365.01	389.997	26.796	100	2.11805e-12
ARM_Lori_Berd_LBA	Mentesh	Caucasus_lowlands_LC	CHG	0.462266	4.874	-4.542	0.669	88.52	93.37	8.604	100	1.05437e-10
ARM_Lori_Berd_LBA	Mentesh	Russia_Caucasus_Eneolithic	CHG	0.646394	-1.082	3.059	-0.977	13.411	26.631	13.271	100	0.00696979
ARM_Lori_Berd_LBA	Mentesh	Caucasus_lowlands_LC	Russia_Steppe_Eneolithic	0.67133	0.95	-0.22	0.27	22.635	22.134	0.895	10	0.00562062
ARM_Lori_Berd_LBA	Caucasus_lowlands_LC	Russia_Caucasus_Eneolithic	CHG	0.967045	-1.289	3.254	-0.965	11.358	20.568	9.368	100	0.000536557
ARM_Nerkin_Getashen_LBA	Caucasus_lowlands_LC	Russia_Caucasus_Eneolithic	Russia_Steppe_Eneolithic	0.048251	0.605	0.05	0.344	0.099	0.141	0.052	10	0.460363
ARM_Nerkin_Getashen_LBA	Caucasus_lowlands_LC	CHG	Russia_Steppe_Eneolithic	0.082028	0.647	-0.004	0.358	0.047	0.072	0.043	10	0.632207
ARM_Nerkin_Getashen_LBA	Mentesh	Russia_Caucasus_Eneolithic	Russia_Steppe_Eneolithic	0.252036	0.582	0.108	0.31	0.052	0.067	0.026	10	0.0603212
ARM_Nerkin_Getashen_LBA	Mentesh	CHG	Russia_Steppe_Eneolithic	0.261839	0.642	0.041	0.317	0.035	0.053	0.031	10	0.303048
ARM_Nerkin_Getashen_LBA	Mentesh	Caucasus_lowlands_LC	Russia_Caucasus_Eneolithic	0.299668	7.902	-7.914	1.012	424.097	434.142	13.258	10	9.94028e-21
ARM_Nerkin_Getashen_LBA	Mentesh	Caucasus_lowlands_LC	CHG	0.367954	7.842	-7.47	0.628	201.019	223.565	25.743	100	8.7451e-18
ARM_Nerkin_Getashen_LBA	Russia_Caucasus_Eneolithic	CHG	Russia_Steppe_Eneolithic	0.511168	1.161	-0.357	0.196	0.133	0.156	0.061	100	5.0496e-48
ARM_Nerkin_Getashen_LBA	Mentesh	Caucasus_lowlands_LC	Russia_Steppe_Eneolithic	0.623821	0.649	-0.008	0.359	22.534	21.431	1.386	10	0.0160657
ARM_Nerkin_Getashen_LBA	Mentesh	Russia_Caucasus_Eneolithic	CHG	0.658918	-0.995	2.887	-0.893	17.933	36.729	18.882	100	0.000366356
ARM_Nerkin_Getashen_LBA	Caucasus_lowlands_LC	Russia_Caucasus_Eneolithic	CHG	0.985467	-0.942	2.711	-0.769	7.785	15.349	7.705	100	3.35475e-05
ARM_Noratus_LBA	Mentesh	CHG	Russia_Steppe_Eneolithic	0.017561	0.681	0.009	0.31	0.039	0.058	0.032	10	0.597508
ARM_Noratus_LBA	Mentesh	Russia_Caucasus_Eneolithic	Russia_Steppe_Eneolithic	0.02052	0.63	0.072	0.299	0.065	0.083	0.028	10	0.229702
ARM_Noratus_LBA	Caucasus_lowlands_LC	Russia_Caucasus_Eneolithic	Russia_Steppe_Eneolithic	0.088222	0.655	0.016	0.329	0.087	0.12	0.046	10	0.690483
ARM_Noratus_LBA	Caucasus_lowlands_LC	CHG	Russia_Steppe_Eneolithic	0.111798	0.679	-0.017	0.338	0.049	0.075	0.044	10	0.614493
ARM_Noratus_LBA	Mentesh	Caucasus_lowlands_LC	Russia_Caucasus_Eneolithic	0.312801	4.663	-4.67	1.007	148.596	152.516	14.724	100	5.73932e-19
ARM_Noratus_LBA	Mentesh	Caucasus_lowlands_LC	CHG	0.374756	-4.127	4.957	0.169	129.198	141.208	16.702	100	6.58852e-16
ARM_Noratus_LBA	Mentesh	Caucasus_lowlands_LC	Russia_Steppe_Eneolithic	0.555458	0.213	0.494	0.293	71.015	71.22	1.955	10	0.016055
ARM_Noratus_LBA	Russia_Caucasus_Eneolithic	CHG	Russia_Steppe_Eneolithic	0.564979	1.215	-0.402	0.187	0.13	0.154	0.063	100	4.73307e-50
ARM_Noratus_LBA	Mentesh	Russia_Caucasus_Eneolithic	CHG	0.737185	-1.843	4.98	-2.137	37.389	88.456	51.096	100	0.000715647
ARM_Noratus_LBA	Caucasus_lowlands_LC	Russia_Caucasus_Eneolithic	CHG	0.98718	-1.422	3.656	-1.234	11.175	19.665	8.678	100	0.000170237
ARM_Pijut_LBA	Mentesh	Caucasus_lowlands_LC	Russia_Caucasus_Eneolithic	0.324592	-0.086	0.194	0.891	94.195	90.6	8.121	10	0.00236235
ARM_Pijut_LBA	Mentesh	Caucasus_lowlands_LC	CHG	0.342043	2.182	-1.48	0.299	73.613	73.331	4.676	10	0.000155494
ARM_Pijut_LBA	Mentesh	Caucasus_lowlands_LC	Russia_Steppe_Eneolithic	0.461455	-0.112	0.816	0.296	29.825	29.502	1.277	100	0.486985
ARM_Pijut_LBA	Caucasus_lowlands_LC	CHG	Russia_Steppe_Eneolithic	0.831807	0.666	0.056	0.278	0.065	0.1	0.06	10	0.456446
ARM_Pijut_LBA	Caucasus_lowlands_LC	Russia_Caucasus_Eneolithic	Russia_Steppe_Eneolithic	0.853154	0.477	0.305	0.218	0.101	0.139	0.056	10	0.0125525
ARM_Pijut_LBA	Mentesh	Russia_Caucasus_Eneolithic	CHG	0.900715	-0.157	1.5	-0.343	8.459	16.277	7.871	1	0.110553
ARM_Pijut_LBA	Russia_Caucasus_Eneolithic	CHG	Russia_Steppe_Eneolithic	0.966351	1.177	-0.28	0.103	0.15	0.177	0.075	100	5.19176e-24
ARM_Pijut_LBA	Mentesh	CHG	Russia_Steppe_Eneolithic	0.989255	0.677	0.084	0.239	0.056	0.083	0.052	10	0.231154
ARM_Pijut_LBA	Caucasus_lowlands_LC	Russia_Caucasus_Eneolithic	CHG	0.992002	-0.028	0.958	0.07	28.782	62.367	33.615	100	0.10031
ARM_Pijut_LBA	Mentesh	Russia_Caucasus_Eneolithic	Russia_Steppe_Eneolithic	0.998103	0.505	0.294	0.202	0.081	0.108	0.047	10	0.00407146
ARM_Sarukhan_LBA	Mentesh	Russia_Caucasus_Eneolithic	Russia_Steppe_Eneolithic	0.001551	0.643	-0.009	0.366	0.164	0.226	0.077	10	0.843236
ARM_Sarukhan_LBA	Mentesh	CHG	Russia_Steppe_Eneolithic	0.002559	0.575	0.116	0.309	0.061	0.099	0.063	10	0.151624
ARM_Sarukhan_LBA	Caucasus_lowlands_LC	Russia_Caucasus_Eneolithic	Russia_Steppe_Eneolithic	0.01128	0.659	-0.051	0.392	0.238	0.333	0.107	10	0.860506
ARM_Sarukhan_LBA	Caucasus_lowlands_LC	CHG	Russia_Steppe_Eneolithic	0.012374	0.569	0.106	0.325	0.067	0.106	0.066	10	0.221045
ARM_Sarukhan_LBA	Russia_Caucasus_Eneolithic	CHG	Russia_Steppe_Eneolithic	0.04889	1.081	-0.28	0.199	0.178	0.217	0.085	10	0.0814915
ARM_Sarukhan_LBA	Mentesh	Caucasus_lowlands_LC	Russia_Caucasus_Eneolithic	0.365875	9.313	-8.812	0.498	451.63	448.685	17.181	100	8.59664e-12
ARM_Sarukhan_LBA	Mentesh	Caucasus_lowlands_LC	CHG	0.487785	7.752	-7.747	0.995	164.309	175.473	14.462	100	7.07552e-09
ARM_Sarukhan_LBA	Mentesh	Caucasus_lowlands_LC	Russia_Steppe_Eneolithic	0.541954	-2.236	2.531	0.705	192.206	181.388	13.123	10	0.00213178
ARM_Sarukhan_LBA	Mentesh	Russia_Caucasus_Eneolithic	CHG	0.561812	-1.779	4.177	-1.399	37.64	70.925	33.444	100	0.000262622
ARM_Sarukhan_LBA	Caucasus_lowlands_LC	Russia_Caucasus_Eneolithic	CHG	0.951091	-1.951	4.391	-1.439	18.385	33.141	14.787	100	3.39633e-05
ARM_Shengavit_KuraAraxes_EBA	Mentesh	Caucasus_lowlands_LC	Russia_Steppe_Eneolithic	0.716611	1.073	-0.21	0.136	31.741	31.479	1.252	100	#NAME?
ARM_Shengavit_KuraAraxes_EBA	Caucasus_lowlands_LC	Russia_Caucasus_Eneolithic	CHG	0.85987	-66.113	121.677	-54.564	2896.7	5251.11	2354.49	1	0.794529
ARM_Shengavit_KuraAraxes_EBA	Caucasus_lowlands_LC	CHG	Russia_Steppe_Eneolithic	0.874483	0.776	0.209	0.015	0.138	0.217	0.127	1	0.675174
ARM_Shengavit_KuraAraxes_EBA	Mentesh	Russia_Caucasus_Eneolithic	CHG	0.888625	0.232	0.959	-0.191	17.892	34.314	16.496	1	0.814197
ARM_Shengavit_KuraAraxes_EBA	Caucasus_lowlands_LC	Russia_Caucasus_Eneolithic	Russia_Steppe_Eneolithic	0.894763	0.555	0.464	-0.019	0.228	0.308	0.119	1	0.813298
ARM_Shengavit_KuraAraxes_EBA	Mentesh	Caucasus_lowlands_LC	Russia_Caucasus_Eneolithic	0.910971	1.476	-0.834	0.358	116.218	108.491	8.917	100	0.937417
ARM_Shengavit_KuraAraxes_EBA	Mentesh	Caucasus_lowlands_LC	CHG	0.928646	4.024	-3.117	0.093	144.056	136.385	8.54	100	0.927044
ARM_Shengavit_KuraAraxes_EBA	Mentesh	CHG	Russia_Steppe_Eneolithic	0.972317	0.8	0.233	-0.033	0.13	0.198	0.12	1	0.582188
ARM_Shengavit_KuraAraxes_EBA	Mentesh	Russia_Caucasus_Eneolithic	Russia_Steppe_Eneolithic	0.973553	0.598	0.45	-0.048	0.2	0.268	0.112	1	0.628267
ARM_Shengavit_KuraAraxes_EBA	Russia_Caucasus_Eneolithic	CHG	Russia_Steppe_Eneolithic	0.977837	1.372	-0.171	-0.201	0.298	0.352	0.139	10	0.534219
ARM_Tavshut_Trialeti_MBA	Caucasus_lowlands_LC	Russia_Caucasus_Eneolithic	Russia_Steppe_Eneolithic	0.000274	0.614	-0.046	0.432	0.607	0.835	0.235	10	0.909817
ARM_Tavshut_Trialeti_MBA	Mentesh	Russia_Caucasus_Eneolithic	Russia_Steppe_Eneolithic	0.000525	0.531	0.087	0.382	0.138	0.181	0.059	10	0.378965
ARM_Tavshut_Trialeti_MBA	Caucasus_lowlands_LC	CHG	Russia_Steppe_Eneolithic	0.001958	0.665	-0.138	0.473	0.076	0.116	0.066	10	0.139506
ARM_Tavshut_Trialeti_MBA	Mentesh	CHG	Russia_Steppe_Eneolithic	0.002124	0.636	-0.061	0.425	0.063	0.093	0.055	10	0.418882
ARM_Tavshut_Trialeti_MBA	Russia_Caucasus_Eneolithic	CHG	Russia_Steppe_Eneolithic	0.055603	1.277	-0.637	0.361	0.182	0.217	0.083	10	5.25973e-06
ARM_Tavshut_Trialeti_MBA	Mentesh	Caucasus_lowlands_LC	Russia_Caucasus_Eneolithic	0.373295	137.128	-107.371	-28.757	6086.53	4686.12	1414.26	1	0.494486
ARM_Tavshut_Trialeti_MBA	Mentesh	Caucasus_lowlands_LC	CHG	0.454948	-0.639	1.671	-0.032	221.539	259.674	42.172	100	2.98611e-19
ARM_Tavshut_Trialeti_MBA	Mentesh	Russia_Caucasus_Eneolithic	CHG	0.581365	-16.662	32.73	-15.068	644.301	1238.08	593.787	100	9.5179e-09
ARM_Tavshut_Trialeti_MBA	Mentesh	Caucasus_lowlands_LC	Russia_Steppe_Eneolithic	0.744287	5.021	-4.257	0.237	151.294	146.919	5.947	10	2.7057e-06
ARM_Tavshut_Trialeti_MBA	Caucasus_lowlands_LC	Russia_Caucasus_Eneolithic	CHG	0.957444	-1.248	3.188	-0.94	73.915	143.17	69.267	100	1.7781e-09
ARM_Tekhut_LBA	Mentesh	CHG	Russia_Steppe_Eneolithic	0.274324	0.663	0.111	0.226	0.056	0.089	0.054	10	0.138643
ARM_Tekhut_LBA	Caucasus_lowlands_LC	Russia_Caucasus_Eneolithic	Russia_Steppe_Eneolithic	0.284523	0.552	0.207	0.242	0.11	0.147	0.055	10	0.07831
ARM_Tekhut_LBA	Caucasus_lowlands_LC	CHG	Russia_Steppe_Eneolithic	0.29731	0.657	0.086	0.257	0.062	0.093	0.057	10	0.259799
ARM_Tekhut_LBA	Mentesh	Caucasus_lowlands_LC	Russia_Caucasus_Eneolithic	0.310379	17.011	-16.001	-0.01	805.691	756.762	50.328	100	2.10828e-06
ARM_Tekhut_LBA	Mentesh	Russia_Caucasus_Eneolithic	Russia_Steppe_Eneolithic	0.326676	0.55	0.231	0.219	0.088	0.116	0.047	10	0.0217397
ARM_Tekhut_LBA	Mentesh	Caucasus_lowlands_LC	CHG	0.363089	0.792	-0.038	0.245	84.552	86.704	4.52	100	7.60255e-06
ARM_Tekhut_LBA	Mentesh	Caucasus_lowlands_LC	Russia_Steppe_Eneolithic	0.554938	2.526	-1.759	0.233	44.015	42.92	1.293	10	0.0303567
ARM_Tekhut_LBA	Russia_Caucasus_Eneolithic	CHG	Russia_Steppe_Eneolithic	0.793491	1.121	-0.204	0.082	0.156	0.184	0.072	100	3.02415e-23
ARM_Tekhut_LBA	Mentesh	Russia_Caucasus_Eneolithic	CHG	0.87221	-0.687	2.334	-0.647	9.021	18.861	9.922	100	0.165198
ARM_Tekhut_LBA	Caucasus_lowlands_LC	Russia_Caucasus_Eneolithic	CHG	0.986595	-0.681	2.223	-0.542	12.272	23.734	11.513	100	0.0352089
Armenia_C	Caucasus_lowlands_LC	CHG	Russia_Steppe_Eneolithic	0.002867	0.85	-0.229	0.379	0.067	0.098	0.057	10	0.00332889
Armenia_C	Caucasus_lowlands_LC	Russia_Caucasus_Eneolithic	Russia_Steppe_Eneolithic	0.007622	1.019	-0.421	0.401	0.15	0.202	0.074	100	1.17707e-29
Armenia_C	Mentesh	CHG	Russia_Steppe_Eneolithic	0.037575	0.826	-0.137	0.311	0.048	0.072	0.042	10	0.0190152
Armenia_C	Mentesh	Russia_Caucasus_Eneolithic	Russia_Steppe_Eneolithic	0.054064	0.901	-0.204	0.304	0.076	0.098	0.04	10	0.00555191
Armenia_C	Mentesh	Caucasus_lowlands_LC	Russia_Caucasus_Eneolithic	0.355119	-4.02	4.876	0.144	227.573	230.754	16.333	100	8.94721e-14
Armenia_C	Russia_Caucasus_Eneolithic	CHG	Russia_Steppe_Eneolithic	0.45185	1.528	-0.723	0.195	0.174	0.207	0.084	1	0.00789852
Armenia_C	Mentesh	Caucasus_lowlands_LC	CHG	0.459744	3.634	-3.001	0.368	37.148	40.191	4.174	100	2.7338e-14
Armenia_C	Mentesh	Russia_Caucasus_Eneolithic	CHG	0.625178	0.703	-0.37	0.667	84.305	178.54	94.357	100	0.00879929
Armenia_C	Mentesh	Caucasus_lowlands_LC	Russia_Steppe_Eneolithic	0.763463	1.643	-0.866	0.223	14.229	14.249	0.591	10	0.000140313
Armenia_C	Caucasus_lowlands_LC	Russia_Caucasus_Eneolithic	CHG	0.98707	-1.321	3.827	-1.506	10.079	20.201	10.159	100	0.00042132
Armenia_Caucasus_EBA_KuraAraxes	Mentesh	Russia_Caucasus_Eneolithic	Russia_Steppe_Eneolithic	0.244039	0.56	0.295	0.145	0.099	0.129	0.05	10	0.00632194
Armenia_Caucasus_EBA_KuraAraxes	Caucasus_lowlands_LC	Russia_Caucasus_Eneolithic	Russia_Steppe_Eneolithic	0.314442	0.577	0.264	0.16	0.113	0.151	0.058	10	0.033216
Armenia_Caucasus_EBA_KuraAraxes	Mentesh	Caucasus_lowlands_LC	Russia_Caucasus_Eneolithic	0.355394	-0.592	1.046	0.546	49.372	50.663	5.163	100	0.000948971
Armenia_Caucasus_EBA_KuraAraxes	Mentesh	Caucasus_lowlands_LC	CHG	0.443414	1.379	-0.857	0.478	26.783	28.334	2.544	10	0.184666
Armenia_Caucasus_EBA_KuraAraxes	Mentesh	Caucasus_lowlands_LC	Russia_Steppe_Eneolithic	0.547579	2.685	-1.905	0.22	68.687	69.51	2.269	100	0.00631043
Armenia_Caucasus_EBA_KuraAraxes	Caucasus_lowlands_LC	CHG	Russia_Steppe_Eneolithic	0.612263	0.64	0.229	0.132	0.072	0.108	0.06	10	0.0238318
Armenia_Caucasus_EBA_KuraAraxes	Mentesh	CHG	Russia_Steppe_Eneolithic	0.682992	0.622	0.278	0.1	0.058	0.087	0.052	1	0.0407729
Armenia_Caucasus_EBA_KuraAraxes	Caucasus_lowlands_LC	Russia_Caucasus_Eneolithic	CHG	0.854427	-21.276	49.197	-26.921	1009.36	2256.68	1247.36	1	0.518836
Armenia_Caucasus_EBA_KuraAraxes	Russia_Caucasus_Eneolithic	CHG	Russia_Steppe_Eneolithic	0.889934	1.05	0	-0.05	0.162	0.189	0.072	10	0.669092
Armenia_Caucasus_EBA_KuraAraxes	Mentesh	Russia_Caucasus_Eneolithic	CHG	0.920443	-1.06	3.245	-1.185	63.597	127.463	63.873	1	0.585985
Armenia_EBA	Caucasus_lowlands_LC	Russia_Caucasus_Eneolithic	Russia_Steppe_Eneolithic	0.06641	0.548	0.324	0.127	0.136	0.184	0.058	10	0.00392298
Armenia_EBA	Caucasus_lowlands_LC	CHG	Russia_Steppe_Eneolithic	0.129863	0.7	0.157	0.143	0.055	0.084	0.049	10	0.0447698
Armenia_EBA	Mentesh	Caucasus_lowlands_LC	Russia_Caucasus_Eneolithic	0.341217	0.396	0.075	0.528	20.988	20.962	1.988	100	0.00066275
Armenia_EBA	Mentesh	Russia_Caucasus_Eneolithic	Russia_Steppe_Eneolithic	0.391859	0.537	0.356	0.107	0.2	0.276	0.081	1	0.00113346
Armenia_EBA	Mentesh	Caucasus_lowlands_LC	CHG	0.404447	0.018	0.796	0.185	56.408	63.038	7.594	10	0.00421202
Armenia_EBA	Mentesh	CHG	Russia_Steppe_Eneolithic	0.4983	0.694	0.203	0.103	0.042	0.062	0.036	1	0.00293347
Armenia_EBA	Mentesh	Caucasus_lowlands_LC	Russia_Steppe_Eneolithic	0.544505	-3.407	4.365	0.041	169.102	176.825	9.66	100	6.61637e-05
Armenia_EBA	Russia_Caucasus_Eneolithic	CHG	Russia_Steppe_Eneolithic	0.682849	1.234	-0.204	-0.03	0.142	0.171	0.069	1	0.293124
Armenia_EBA	Mentesh	Russia_Caucasus_Eneolithic	CHG	0.720291	0.118	1.068	-0.186	12.579	23.968	11.49	1	0.455768
Armenia_EBA	Caucasus_lowlands_LC	Russia_Caucasus_Eneolithic	CHG	0.853844	-0.193	1.581	-0.387	31.935	54.649	22.841	1	0.0102131
Armenia_LBA.SG	Caucasus_lowlands_LC	Russia_Caucasus_Eneolithic	Russia_Steppe_Eneolithic	0.068396	0.505	0.178	0.317	0.115	0.156	0.054	10	0.0785457
Armenia_LBA.SG	Caucasus_lowlands_LC	CHG	Russia_Steppe_Eneolithic	0.205493	0.657	-0.035	0.377	0.059	0.093	0.056	10	0.541676
Armenia_LBA.SG	Russia_Caucasus_Eneolithic	CHG	Russia_Steppe_Eneolithic	0.215966	1.156	-0.376	0.22	0.172	0.203	0.071	100	6.11541e-32
Armenia_LBA.SG	Mentesh	Russia_Caucasus_Eneolithic	Russia_Steppe_Eneolithic	0.245673	0.513	0.179	0.309	0.077	0.099	0.037	10	0.032974
Armenia_LBA.SG	Mentesh	Caucasus_lowlands_LC	Russia_Caucasus_Eneolithic	0.345723	20.413	-21.423	2.01	764.197	835.592	73.261	100	2.67985e-13
Armenia_LBA.SG	Mentesh	Caucasus_lowlands_LC	CHG	0.413189	11.58	-12.686	2.106	421.71	463.196	51.765	100	1.07661e-13
Armenia_LBA.SG	Mentesh	CHG	Russia_Steppe_Eneolithic	0.4545	0.653	-0.009	0.355	0.046	0.071	0.044	10	0.632731
Armenia_LBA.SG	Mentesh	Russia_Caucasus_Eneolithic	CHG	0.52157	-1.766	4.317	-1.551	14.499	27.787	13.363	100	9.20854e-05
Armenia_LBA.SG	Mentesh	Caucasus_lowlands_LC	Russia_Steppe_Eneolithic	0.682502	-6.98	7.649	0.33	253.924	256.337	3.716	10	0.00244763
Armenia_LBA.SG	Caucasus_lowlands_LC	Russia_Caucasus_Eneolithic	CHG	0.898429	-0.866	2.491	-0.626	32.356	62.555	30.249	100	1.13659e-05
Armenia_MBA	Mentesh	Caucasus_lowlands_LC	Russia_Caucasus_Eneolithic	0.316709	-1.346	1.484	0.862	92.311	94.66	7.045	100	1.56635e-08
Armenia_MBA	Mentesh	Caucasus_lowlands_LC	CHG	0.377508	-2.147	2.829	0.318	113.748	121.733	9.151	100	3.1775e-08
Armenia_MBA	Mentesh	Caucasus_lowlands_LC	Russia_Steppe_Eneolithic	0.563265	0.631	-0.001	0.37	18.192	17.404	1.336	100	0.240147
Armenia_MBA	Mentesh	CHG	Russia_Steppe_Eneolithic	0.606399	0.581	0.12	0.299	0.052	0.079	0.049	10	0.0863203
Armenia_MBA	Caucasus_lowlands_LC	CHG	Russia_Steppe_Eneolithic	0.676821	0.587	0.088	0.325	0.06	0.09	0.054	10	0.260117
Armenia_MBA	Mentesh	Russia_Caucasus_Eneolithic	Russia_Steppe_Eneolithic	0.744907	0.537	0.152	0.311	0.081	0.111	0.048	10	0.110469
Armenia_MBA	Caucasus_lowlands_LC	Russia_Caucasus_Eneolithic	Russia_Steppe_Eneolithic	0.794467	0.523	0.152	0.325	0.091	0.129	0.055	10	0.160186
Armenia_MBA	Mentesh	Russia_Caucasus_Eneolithic	CHG	0.861529	-1.189	3.286	-1.097	16.42	32.25	15.884	100	0.0133919
Armenia_MBA	Russia_Caucasus_Eneolithic	CHG	Russia_Steppe_Eneolithic	0.933153	1.079	-0.261	0.183	0.143	0.165	0.069	100	1.25008e-24
Armenia_MBA	Caucasus_lowlands_LC	Russia_Caucasus_Eneolithic	CHG	0.994071	-0.96	2.679	-0.719	9.166	18.126	8.983	100	0.00265704
