# Supplementary material for: Genome-wide analysis of a collective grave from Mentesh Tepe provides insight into the population structure of early neolithic population in the South Caucasus
Source: Commun Biol. 2023 Mar 25;6:319. doi: 10.1038/s42003-023-04681-w (PMC10039893; doi:10.1038/s42003-023-04681-w)
Supplement: Supplementary file 8 — Supplementary Data 5 [file 42003_2023_4681_MOESM8_ESM.xlsx]

## Sheet: relatedness-coefficient
PairIndividuals	RCoefficient	Relationship
MT23MTT001	-0.0331983	Unrelated
MT26MT23	0.489996	First Degree
MT26MT7	0.0181434	Unrelated
MT26MTT001	-0.0433406	Unrelated
MT7MT23	0.0405363	Unrelated
MT7MTT001	0.00668416	Unrelated
ART001ART004	-0.0047338	Unrelated
ART001ART005	-0.0118793	Unrelated
ART001ART009	-0.017191	Unrelated
ART001ART010	-0.00997497	Unrelated
ART001ART011	-0.0271701	Unrelated
ART001ART012	-0.0203352	Unrelated
ART001ART014	-0.00681116	Unrelated
ART001ART015	-0.0229355	Unrelated
ART001ART017	-0.0101714	Unrelated
ART001ART018	-0.0258581	Unrelated
ART001ART019	-0.00316707	Unrelated
ART001ART020	-0.0289162	Unrelated
ART001ART022	-0.00452461	Unrelated
ART001ART023	-0.0307491	Unrelated
ART001ART024	-0.00569869	Unrelated
ART001ART026	-0.0175699	Unrelated
ART001ART027	-0.00456556	Unrelated
ART001ART032	-0.0187924	Unrelated
ART001ART038	-0.00619871	Unrelated
ART001ART039	-0.0187806	Unrelated
ART001ART042	-0.0236801	Unrelated
ART004ART005	0.0244412	Unrelated
ART004ART009	-0.0105864	Unrelated
ART004ART010	-0.0259876	Unrelated
ART004ART011	0.0128221	Unrelated
ART004ART012	0.00356114	Unrelated
ART004ART014	-0.0185978	Unrelated
ART004ART015	0.0108546	Unrelated
ART004ART017	0.00290256	Unrelated
ART004ART018	-0.00119137	Unrelated
ART004ART019	0.0312247	Unrelated
ART004ART020	-0.00933607	Unrelated
ART004ART022	0.0174407	Unrelated
ART004ART023	-0.00507512	Unrelated
ART004ART024	0.00216598	Unrelated
ART004ART026	-0.00726524	Unrelated
ART004ART027	0.0314892	Unrelated
ART004ART032	0.00510192	Unrelated
ART004ART038	0.0135783	Unrelated
ART004ART039	0.0244392	Unrelated
ART004ART042	0.0297983	Unrelated
ART005ART009	0.00537541	Unrelated
ART005ART010	-0.00127486	Unrelated
ART005ART011	0.00609707	Unrelated
ART005ART012	0.00804147	Unrelated
ART005ART014	-0.00266585	Unrelated
ART005ART015	0.00994098	Unrelated
ART005ART017	0.0137074	Unrelated
ART005ART018	-0.00885385	Unrelated
ART005ART019	0.0222763	Unrelated
ART005ART020	0.00509759	Unrelated
ART005ART022	0.00626284	Unrelated
ART005ART023	-0.00498054	Unrelated
ART005ART024	-0.00246912	Unrelated
ART005ART026	0.015178	Unrelated
ART005ART027	0.00612378	Unrelated
ART005ART032	-0.0149892	Unrelated
ART005ART038	0.0173927	Unrelated
ART005ART039	-2.96562e-05	Unrelated
ART005ART042	-0.00512405	Unrelated
ART009ART010	0.0091808	Unrelated
ART009ART011	0.00441482	Unrelated
ART009ART012	-0.0113518	Unrelated
ART009ART014	-0.00513424	Unrelated
ART009ART015	-0.00271393	Unrelated
ART009ART017	-0.0124591	Unrelated
ART009ART018	-0.0103199	Unrelated
ART009ART019	0.000788549	Unrelated
ART009ART020	0.00590716	Unrelated
ART009ART022	-0.00215217	Unrelated
ART009ART023	-0.00664271	Unrelated
ART009ART024	-0.00414989	Unrelated
ART009ART026	-0.000145696	Unrelated
ART009ART027	0.0199438	Unrelated
ART009ART032	-0.00966549	Unrelated
ART009ART038	0.0278175	Unrelated
ART009ART039	0.0354773	Unrelated
ART009ART042	-0.00278637	Unrelated
ART010ART011	0.0168314	Unrelated
ART010ART012	0.0106002	Unrelated
ART010ART014	-0.0044406	Unrelated
ART010ART015	-0.0040873	Unrelated
ART010ART017	0.00671078	Unrelated
ART010ART018	-0.0061465	Unrelated
ART010ART019	0.0247417	Unrelated
ART010ART020	0.0029463	Unrelated
ART010ART022	0.0149536	Unrelated
ART010ART023	-0.00981136	Unrelated
ART010ART024	0.0103448	Unrelated
ART010ART026	-0.00860144	Unrelated
ART010ART027	0.00194795	Unrelated
ART010ART032	0.0107575	Unrelated
ART010ART038	0.0121954	Unrelated
ART010ART039	-0.017474	Unrelated
ART010ART042	0.00477913	Unrelated
ART011ART012	-0.0157641	Unrelated
ART011ART014	0.00371177	Unrelated
ART011ART015	-0.0218419	Unrelated
ART011ART017	-0.000639514	Unrelated
ART011ART018	-0.00707577	Unrelated
ART011ART019	0.0735769	Unrelated
ART011ART020	0.00312469	Unrelated
ART011ART022	0.000806555	Unrelated
ART011ART023	-0.0205009	Unrelated
ART011ART024	-0.00704322	Unrelated
ART011ART026	-0.00209449	Unrelated
ART011ART027	-0.00513519	Unrelated
ART011ART032	0.00597497	Unrelated
ART011ART038	0.0097068	Unrelated
ART011ART039	0.00788997	Unrelated
ART011ART042	-0.0106209	Unrelated
ART012ART014	0.00882177	Unrelated
ART012ART015	-0.00362481	Unrelated
ART012ART017	-0.000102745	Unrelated
ART012ART018	-0.00489123	Unrelated
ART012ART019	0.00921079	Unrelated
ART012ART020	-0.00976389	Unrelated
ART012ART022	2.57601e-05	Unrelated
ART012ART023	0.00362418	Unrelated
ART012ART024	0.00926208	Unrelated
ART012ART026	-0.0214252	Unrelated
ART012ART027	-0.00299714	Unrelated
ART012ART032	-0.0179189	Unrelated
ART012ART038	0.015841	Unrelated
ART012ART039	-0.00352821	Unrelated
ART012ART042	-0.00609004	Unrelated
ART014ART015	0.00902567	Unrelated
ART014ART017	0.0265894	Unrelated
ART014ART018	0.000818294	Unrelated
ART014ART019	0.0183791	Unrelated
ART014ART020	-0.00549047	Unrelated
ART014ART022	0.00898182	Unrelated
ART014ART023	-0.00651596	Unrelated
ART014ART024	0.471438	First Degree
ART014ART026	0.00752996	Unrelated
ART014ART027	-0.000533495	Unrelated
ART014ART032	-0.0214669	Unrelated
ART014ART038	0.0177912	Unrelated
ART014ART039	0.0126498	Unrelated
ART014ART042	0.0042594	Unrelated
ART015ART017	-0.00317387	Unrelated
ART015ART018	-0.0174098	Unrelated
ART015ART019	0.000891299	Unrelated
ART015ART020	0.00226908	Unrelated
ART015ART022	0.00202835	Unrelated
ART015ART023	-0.0197448	Unrelated
ART015ART024	0.0157907	Unrelated
ART015ART026	-0.00742333	Unrelated
ART015ART027	0.00505895	Unrelated
ART015ART032	-0.00380568	Unrelated
ART015ART038	0.00789282	Unrelated
ART015ART039	-0.0106771	Unrelated
ART015ART042	-0.00455482	Unrelated
ART017ART018	-0.00236078	Unrelated
ART017ART019	0.0195493	Unrelated
ART017ART020	-0.00464379	Unrelated
ART017ART022	0.0188465	Unrelated
ART017ART023	0.0034106	Unrelated
ART017ART024	0.0195737	Unrelated
ART017ART026	0.00312412	Unrelated
ART017ART027	0.0168054	Unrelated
ART017ART032	-0.0163993	Unrelated
ART017ART038	0.013417	Unrelated
ART017ART039	0.0018928	Unrelated
ART017ART042	0.010607	Unrelated
ART018ART019	0.023096	Unrelated
ART018ART020	-0.00620677	Unrelated
ART018ART022	0.00254998	Unrelated
ART018ART023	-0.012797	Unrelated
ART018ART024	-0.003068	Unrelated
ART018ART026	-0.0074997	Unrelated
ART018ART027	0.0049648	Unrelated
ART018ART032	-0.0169346	Unrelated
ART018ART038	0.00822499	Unrelated
ART018ART039	0.0213604	Unrelated
ART018ART042	-0.0143736	Unrelated
ART019ART020	0.00521032	Unrelated
ART019ART022	0.0252139	Unrelated
ART019ART023	-0.00841064	Unrelated
ART019ART024	0.0330527	Unrelated
ART019ART026	0.0149946	Unrelated
ART019ART027	0.022223	Unrelated
ART019ART032	-0.0145398	Unrelated
ART019ART038	0.0341684	Unrelated
ART019ART039	0.0464515	Unrelated
ART019ART042	0.0170181	Unrelated
ART020ART022	0.0114831	Unrelated
ART020ART023	-0.0125312	Unrelated
ART020ART024	-0.000911335	Unrelated
ART020ART026	-0.00459157	Unrelated
ART020ART027	-0.00596438	Unrelated
ART020ART032	-0.0103243	Unrelated
ART020ART038	0.00817917	Unrelated
ART020ART039	-0.00511808	Unrelated
ART020ART042	-0.0114798	Unrelated
ART022ART023	0.0016475	Unrelated
ART022ART024	0.027363	Unrelated
ART022ART026	0.0209583	Unrelated
ART022ART027	-0.00324457	Unrelated
ART022ART032	-0.0047752	Unrelated
ART022ART038	0.0186602	Unrelated
ART022ART039	0.0233837	Unrelated
ART022ART042	0.00808569	Unrelated
ART023ART024	-0.00778859	Unrelated
ART023ART026	-0.00610177	Unrelated
ART023ART027	0.000318881	Unrelated
ART023ART032	5.55111e-06	Unrelated
ART023ART038	0.0138304	Unrelated
ART023ART039	-0.0437846	Unrelated
ART023ART042	-0.00886823	Unrelated
ART024ART026	6.85932e-05	Unrelated
ART024ART027	-0.00714431	Unrelated
ART024ART032	-0.0176863	Unrelated
ART024ART038	0.0381226	Unrelated
ART024ART039	0.0107749	Unrelated
ART024ART042	0.0170323	Unrelated
ART026ART027	-0.000758659	Unrelated
ART026ART032	-0.0156403	Unrelated
ART026ART038	-0.00219115	Unrelated
ART026ART039	-0.00430025	Unrelated
ART026ART042	-0.0103583	Unrelated
ART027ART032	0.00919276	Unrelated
ART027ART038	0.00726038	Unrelated
ART027ART039	0.0199008	Unrelated
ART027ART042	-0.00352902	Unrelated
ART032ART038	0.000282578	Unrelated
ART032ART039	0.0031179	Unrelated
ART032ART042	-0.0274043	Unrelated
ART038ART039	0.0596602	Unrelated
ART038ART042	0.015717	Unrelated
ART039ART042	0	Unrelated
KRD001KRD002	-0.0185381	Unrelated
KRD001KRD003	-0.0191126	Unrelated
KRD001KRD004	0.0342572	Unrelated
KRD001KRD005	0.0566421	Unrelated
KRD001KRD006	0.00604552	Unrelated
KRD002KRD003	0	Unrelated
KRD002KRD004	-0.0237164	Unrelated
KRD002KRD005	-0.0562986	Unrelated
KRD002KRD006	-0.0294827	Unrelated
KRD003KRD004	0.00129811	Unrelated
KRD003KRD005	0.0204127	Unrelated
KRD003KRD006	-0.00473808	Unrelated
KRD004KRD005	-0.0315374	Unrelated
KRD004KRD006	0.00429191	Unrelated
KRD005KRD006	0.0426881	Unrelated

## Sheet: snp_overlap
Pair_of_ind	SNPS_overlap
MT23MTT001	114489
MT26MT23	17864
MT26MT7	5561
MT26MTT001	65236
MT7MT23	8674
MT7MTT001	32272
ART001ART004	2793
ART001ART005	13143
ART001ART009	23505
ART001ART010	20450
ART001ART011	17395
ART001ART012	22068
ART001ART014	19919
ART001ART015	23709
ART001ART017	19304
ART001ART018	21010
ART001ART019	12608
ART001ART020	22400
ART001ART022	20781
ART001ART023	9765
ART001ART024	18883
ART001ART026	21057
ART001ART027	20692
ART001ART032	21841
ART001ART038	8793
ART001ART039	2510
ART001ART042	22709
ART004ART005	1896
ART004ART009	3080
ART004ART010	2799
ART004ART011	2446
ART004ART012	2944
ART004ART014	2704
ART004ART015	3108
ART004ART017	2641
ART004ART018	2849
ART004ART019	1828
ART004ART020	2980
ART004ART022	2826
ART004ART023	1430
ART004ART024	2647
ART004ART026	2854
ART004ART027	2790
ART004ART032	2916
ART004ART038	1332
ART004ART039	364
ART004ART042	3004
ART005ART009	14709
ART005ART010	13306
ART005ART011	11591
ART005ART012	14066
ART005ART014	13017
ART005ART015	14763
ART005ART017	12656
ART005ART018	13450
ART005ART019	8614
ART005ART020	14215
ART005ART022	13477
ART005ART023	6696
ART005ART024	12397
ART005ART026	13564
ART005ART027	13266
ART005ART032	13936
ART005ART038	6052
ART005ART039	1642
ART005ART042	14358
ART009ART010	23697
ART009ART011	19740
ART009ART012	26081
ART009ART014	22955
ART009ART015	28776
ART009ART017	22259
ART009ART018	24799
ART009ART019	14180
ART009ART020	26538
ART009ART022	24144
ART009ART023	10944
ART009ART024	21618
ART009ART026	24609
ART009ART027	24251
ART009ART032	25916
ART009ART038	9903
ART009ART039	2880
ART009ART042	27245
ART010ART011	17709
ART010ART012	22309
ART010ART014	20225
ART010ART015	23822
ART010ART017	19569
ART010ART018	21170
ART010ART019	12742
ART010ART020	22646
ART010ART022	21150
ART010ART023	9857
ART010ART024	19122
ART010ART026	21372
ART010ART027	20846
ART010ART032	22051
ART010ART038	8920
ART010ART039	2490
ART010ART042	22901
ART011ART012	18787
ART011ART014	17195
ART011ART015	19854
ART011ART017	16658
ART011ART018	17899
ART011ART019	11235
ART011ART020	19068
ART011ART022	17916
ART011ART023	8612
ART011ART024	16354
ART011ART026	18133
ART011ART027	17705
ART011ART032	18593
ART011ART038	7765
ART011ART039	2184
ART011ART042	19215
ART012ART014	21647
ART012ART015	26281
ART012ART017	20945
ART012ART018	23023
ART012ART019	13517
ART012ART020	24581
ART012ART022	22714
ART012ART023	10423
ART012ART024	20433
ART012ART026	23018
ART012ART027	22613
ART012ART032	23966
ART012ART038	9410
ART012ART039	2699
ART012ART042	25017
ART014ART015	23122
ART014ART017	19015
ART014ART018	20537
ART014ART019	12417
ART014ART020	21989
ART014ART022	20501
ART014ART023	9638
ART014ART024	18617
ART014ART026	20764
ART014ART027	20240
ART014ART032	21404
ART014ART038	8716
ART014ART039	2458
ART014ART042	22215
ART015ART017	22366
ART015ART018	25038
ART015ART019	14233
ART015ART020	26754
ART015ART022	24306
ART015ART023	11015
ART015ART024	21765
ART015ART026	24739
ART015ART027	24447
ART015ART032	26071
ART015ART038	9910
ART015ART039	2899
ART015ART042	27445
ART017ART018	19963
ART017ART019	12127
ART017ART020	21336
ART017ART022	19866
ART017ART023	9365
ART017ART024	17980
ART017ART026	20082
ART017ART027	19671
ART017ART032	20760
ART017ART038	8480
ART017ART039	2378
ART017ART042	21474
ART018ART019	12948
ART018ART020	23397
ART018ART022	21569
ART018ART023	10052
ART018ART024	19440
ART018ART026	21800
ART018ART027	21473
ART018ART032	22764
ART018ART038	9005
ART018ART039	2563
ART018ART042	23818
ART019ART020	13683
ART019ART022	12927
ART019ART023	6446
ART019ART024	11896
ART019ART026	13011
ART019ART027	12799
ART019ART032	13369
ART019ART038	5789
ART019ART039	1621
ART019ART042	13788
ART020ART022	23040
ART020ART023	10603
ART020ART024	20722
ART020ART026	23413
ART020ART027	22988
ART020ART032	24367
ART020ART038	9523
ART020ART039	2754
ART020ART042	25471
ART022ART023	10039
ART022ART024	19431
ART022ART026	21710
ART022ART027	21227
ART022ART032	22448
ART022ART038	9050
ART022ART039	2543
ART022ART042	23316
ART023ART024	9251
ART023ART026	10096
ART023ART027	9980
ART023ART032	10350
ART023ART038	4583
ART023ART039	1259
ART023ART042	10676
ART024ART026	19632
ART024ART027	19309
ART024ART032	20256
ART024ART038	8373
ART024ART039	2343
ART024ART042	20997
ART026ART027	21544
ART026ART032	22799
ART026ART038	9125
ART026ART039	2558
ART026ART042	23751
ART027ART032	22381
ART027ART038	8899
ART027ART039	2527
ART027ART042	23349
ART032ART038	9388
ART032ART039	2692
ART032ART042	24889
ART038ART039	1099
ART038ART042	9656
ART039ART042	2802
KRD001KRD002	47704
KRD001KRD003	107671
KRD001KRD004	18354
KRD001KRD005	11065
KRD001KRD006	62514
KRD002KRD003	78557
KRD002KRD004	13492
KRD002KRD005	7991
KRD002KRD006	45154
KRD003KRD004	30037
KRD003KRD005	17944
KRD003KRD006	102247
KRD004KRD005	3095
KRD004KRD006	17450
KRD005KRD006	10486

## Sheet: ART_READ_result
PairIndividuals	Relationship	Z_upper	Z_lower
ART001ART004	Unrelated	NA	-12.0930620899
ART001ART005	Unrelated	NA	-19.436228685
ART001ART009	Unrelated	NA	-21.8261880549
ART001ART010	Unrelated	NA	-21.9150463195
ART001ART011	Unrelated	NA	-21.5171585396
ART001ART012	Unrelated	NA	-22.1408222278
ART001ART014	Unrelated	NA	-21.4251990724
ART001ART015	Unrelated	NA	-23.3910912502
ART001ART017	Unrelated	NA	-20.7777558605
ART001ART018	Unrelated	NA	-23.6754722296
ART001ART019	Unrelated	NA	-19.4017354185
ART001ART020	Unrelated	NA	-22.7159053319
ART001ART022	Unrelated	NA	-20.5148719564
ART001ART023	Unrelated	NA	-20.0200677277
ART001ART024	Unrelated	NA	-20.9863540305
ART001ART026	Unrelated	NA	-22.5280636136
ART001ART027	Unrelated	NA	-20.327111463
ART001ART032	Unrelated	NA	-22.3837073983
ART001ART038	Unrelated	NA	-17.6906582354
ART001ART039	Unrelated	NA	-12.5293259803
ART001ART042	Unrelated	NA	-23.1557741487
ART004ART005	Unrelated	NA	-9.01896986451
ART004ART009	Unrelated	NA	-13.4189324499
ART004ART010	Unrelated	NA	-13.4943902335
ART004ART011	Unrelated	NA	-10.4371039049
ART004ART012	Unrelated	NA	-12.0034790193
ART004ART014	Unrelated	NA	-13.1513756156
ART004ART015	Unrelated	NA	-12.0547075138
ART004ART017	Unrelated	NA	-11.6731309821
ART004ART018	Unrelated	NA	-12.0878179189
ART004ART019	Unrelated	NA	-8.39028042525
ART004ART020	Unrelated	NA	-12.9631702293
ART004ART022	Unrelated	NA	-10.5980833536
ART004ART023	Unrelated	NA	-8.961543789
ART004ART024	Unrelated	NA	-11.5565232453
ART004ART026	Unrelated	NA	-12.4747291551
ART004ART027	Unrelated	NA	-9.9994244675
ART004ART032	Unrelated	NA	-12.1710255046
ART004ART038	Unrelated	NA	-7.77406432588
ART004ART039	Unrelated	NA	-4.14371393396
ART004ART042	Unrelated	NA	-10.5474267701
ART005ART009	Unrelated	NA	-18.6014741671
ART005ART010	Unrelated	NA	-18.9769482109
ART005ART011	Unrelated	NA	-17.7090363203
ART005ART012	Unrelated	NA	-18.0334986242
ART005ART014	Unrelated	NA	-18.8488644853
ART005ART015	Unrelated	NA	-18.0546904305
ART005ART017	Unrelated	NA	-17.4345785244
ART005ART018	Unrelated	NA	-20.1745667496
ART005ART019	Unrelated	NA	-15.3504957028
ART005ART020	Unrelated	NA	-17.8246566728
ART005ART022	Unrelated	NA	-17.962373378
ART005ART023	Unrelated	NA	-15.2118371968
ART005ART024	Unrelated	NA	-18.1370099184
ART005ART026	Unrelated	NA	-16.8969328585
ART005ART027	Unrelated	NA	-18.2649344089
ART005ART032	Unrelated	NA	-20.1919218088
ART005ART038	Unrelated	NA	-13.8596378044
ART005ART039	Unrelated	NA	-9.35070629278
ART005ART042	Unrelated	NA	-19.1294946366
ART009ART010	Unrelated	NA	-20.4129571087
ART009ART011	Unrelated	NA	-20.3360009508
ART009ART012	Unrelated	NA	-22.0710688049
ART009ART014	Unrelated	NA	-21.0161061187
ART009ART015	Unrelated	NA	-20.8144669909
ART009ART017	Unrelated	NA	-21.3000619179
ART009ART018	Unrelated	NA	-21.675351835
ART009ART019	Unrelated	NA	-18.3917973694
ART009ART020	Unrelated	NA	-19.8523053175
ART009ART022	Unrelated	NA	-20.3656705781
ART009ART023	Unrelated	NA	-18.3617459608
ART009ART024	Unrelated	NA	-20.4799309885
ART009ART026	Unrelated	NA	-20.3914196704
ART009ART027	Unrelated	NA	-18.4927694339
ART009ART032	Unrelated	NA	-22.0889026455
ART009ART038	Unrelated	NA	-15.0066291781
ART009ART039	Unrelated	NA	-9.99117098769
ART009ART042	Unrelated	NA	-21.4805926951
ART010ART011	Unrelated	NA	-18.1922967332
ART010ART012	Unrelated	NA	-19.3036752448
ART010ART014	Unrelated	NA	-19.6100519622
ART010ART015	Unrelated	NA	-21.2467879982
ART010ART017	Unrelated	NA	-19.5321981972
ART010ART018	Unrelated	NA	-21.4412470737
ART010ART019	Unrelated	NA	-16.1989252488
ART010ART020	Unrelated	NA	-20.1435276155
ART010ART022	Unrelated	NA	-18.4728531508
ART010ART023	Unrelated	NA	-18.1556591976
ART010ART024	Unrelated	NA	-19.2307273512
ART010ART026	Unrelated	NA	-20.4271209081
ART010ART027	Unrelated	NA	-19.7554207185
ART010ART032	Unrelated	NA	-20.575595354
ART010ART038	Unrelated	NA	-16.3022932188
ART010ART039	Unrelated	NA	-12.4975101411
ART010ART042	Unrelated	NA	-20.1589671089
ART011ART012	Unrelated	NA	-21.6027785605
ART011ART014	Unrelated	NA	-18.7937870619
ART011ART015	Unrelated	NA	-22.9675294603
ART011ART017	Unrelated	NA	-19.5512208966
ART011ART018	Unrelated	NA	-20.2259236669
ART011ART019	Unrelated	NA	-11.4132280301
ART011ART020	Unrelated	NA	-19.8547837278
ART011ART022	Unrelated	NA	-19.7748365097
ART011ART023	Unrelated	NA	-18.1682306033
ART011ART024	Unrelated	NA	-20.1124361012
ART011ART026	Unrelated	NA	-19.4840325124
ART011ART027	Unrelated	NA	-20.238368984
ART011ART032	Unrelated	NA	-19.7661412282
ART011ART038	Unrelated	NA	-15.9288099573
ART011ART039	Unrelated	NA	-10.1998785559
ART011ART042	Unrelated	NA	-21.6172737841
ART012ART014	Unrelated	NA	-18.9015574531
ART012ART015	Unrelated	NA	-21.4305159184
ART012ART017	Unrelated	NA	-20.0567022777
ART012ART018	Unrelated	NA	-21.0566585358
ART012ART019	Unrelated	NA	-17.7076193363
ART012ART020	Unrelated	NA	-21.2037569886
ART012ART022	Unrelated	NA	-19.6397896794
ART012ART023	Unrelated	NA	-17.5900082643
ART012ART024	Unrelated	NA	-19.0662156078
ART012ART026	Unrelated	NA	-22.3843561429
ART012ART027	Unrelated	NA	-20.7459488452
ART012ART032	Unrelated	NA	-21.7937108671
ART012ART038	Unrelated	NA	-16.3393659438
ART012ART039	Unrelated	NA	-11.9557786609
ART012ART042	Unrelated	NA	-21.7980531457
ART014ART015	Unrelated	NA	-19.7955768565
ART014ART017	Unrelated	NA	-17.8220387655
ART014ART018	Unrelated	NA	-20.9424910014
ART014ART019	Unrelated	NA	-16.6169126581
ART014ART020	Unrelated	NA	-21.0248107899
ART014ART022	Unrelated	NA	-19.1450391778
ART014ART023	Unrelated	NA	-18.7664027366
ART014ART024	First Degree	9.12587407175	-26.3602729143
ART014ART026	Unrelated	NA	-19.7647233775
ART014ART027	Unrelated	NA	-20.4195155128
ART014ART032	Unrelated	NA	-22.0026034458
ART014ART038	Unrelated	NA	-15.2980169292
ART014ART039	Unrelated	NA	-10.621659944
ART014ART042	Unrelated	NA	-20.0940165828
ART015ART017	Unrelated	NA	-20.2342467716
ART015ART018	Unrelated	NA	-23.345183555
ART015ART019	Unrelated	NA	-19.4557475819
ART015ART020	Unrelated	NA	-20.9108765013
ART015ART022	Unrelated	NA	-20.3596352509
ART015ART023	Unrelated	NA	-19.4627769019
ART015ART024	Unrelated	NA	-18.1873124302
ART015ART026	Unrelated	NA	-21.2940454428
ART015ART027	Unrelated	NA	-19.7971791
ART015ART032	Unrelated	NA	-20.7692695481
ART015ART038	Unrelated	NA	-17.3389356396
ART015ART039	Unrelated	NA	-12.9166593745
ART015ART042	Unrelated	NA	-21.7821050249
ART017ART018	Unrelated	NA	-21.6114835965
ART017ART019	Unrelated	NA	-16.6192172741
ART017ART020	Unrelated	NA	-20.3822777679
ART017ART022	Unrelated	NA	-18.1740944471
ART017ART023	Unrelated	NA	-17.3021674561
ART017ART024	Unrelated	NA	-17.9896743107
ART017ART026	Unrelated	NA	-20.0075348166
ART017ART027	Unrelated	NA	-18.7819006267
ART017ART032	Unrelated	NA	-21.5851523896
ART017ART038	Unrelated	NA	-15.8484220526
ART017ART039	Unrelated	NA	-11.3550187475
ART017ART042	Unrelated	NA	-19.4898126885
ART018ART019	Unrelated	NA	-17.3444398204
ART018ART020	Unrelated	NA	-22.0836493435
ART018ART022	Unrelated	NA	-19.8073217859
ART018ART023	Unrelated	NA	-18.5943080875
ART018ART024	Unrelated	NA	-21.2168031518
ART018ART026	Unrelated	NA	-21.6571728389
ART018ART027	Unrelated	NA	-20.5855585286
ART018ART032	Unrelated	NA	-22.2351751249
ART018ART038	Unrelated	NA	-16.6039255878
ART018ART039	Unrelated	NA	-10.4471787276
ART018ART042	Unrelated	NA	-22.9046971989
ART019ART020	Unrelated	NA	-18.3972550684
ART019ART022	Unrelated	NA	-16.4752545468
ART019ART023	Unrelated	NA	-16.3196280743
ART019ART024	Unrelated	NA	-15.6063825651
ART019ART026	Unrelated	NA	-17.074680575
ART019ART027	Unrelated	NA	-16.7656084791
ART019ART032	Unrelated	NA	-19.6044598793
ART019ART038	Unrelated	NA	-12.7050653084
ART019ART039	Unrelated	NA	-7.22636251756
ART019ART042	Unrelated	NA	-17.2455074894
ART020ART022	Unrelated	NA	-18.8395203534
ART020ART023	Unrelated	NA	-19.1673048882
ART020ART024	Unrelated	NA	-20.1752003613
ART020ART026	Unrelated	NA	-21.4592683377
ART020ART027	Unrelated	NA	-20.9802390773
ART020ART032	Unrelated	NA	-21.7273599318
ART020ART038	Unrelated	NA	-17.0510377709
ART020ART039	Unrelated	NA	-12.3763029771
ART020ART042	Unrelated	NA	-21.8321769364
ART022ART023	Unrelated	NA	-17.1648763523
ART022ART024	Unrelated	NA	-16.9076758365
ART022ART026	Unrelated	NA	-17.9742356539
ART022ART027	Unrelated	NA	-20.4364260099
ART022ART032	Unrelated	NA	-20.5975048868
ART022ART038	Unrelated	NA	-15.3130938214
ART022ART039	Unrelated	NA	-10.2305979472
ART022ART042	Unrelated	NA	-19.4280449111
ART023ART024	Unrelated	NA	-18.0392249072
ART023ART026	Unrelated	NA	-17.8956885459
ART023ART027	Unrelated	NA	-18.0139888874
ART023ART032	Unrelated	NA	-17.9470989094
ART023ART038	Unrelated	NA	-13.1762532502
ART023ART039	Unrelated	NA	-10.1593981246
ART023ART042	Unrelated	NA	-18.3776498305
ART024ART026	Unrelated	NA	-19.6116621683
ART024ART027	Unrelated	NA	-21.5318459124
ART024ART032	Unrelated	NA	-21.2818729163
ART024ART038	Unrelated	NA	-13.5605194506
ART024ART039	Unrelated	NA	-10.780286359
ART024ART042	Unrelated	NA	-18.9755191066
ART026ART027	Unrelated	NA	-20.5801113208
ART026ART032	Unrelated	NA	-22.0168370691
ART026ART038	Unrelated	NA	-17.0194649654
ART026ART039	Unrelated	NA	-11.7790196854
ART026ART042	Unrelated	NA	-21.2591756741
ART027ART032	Unrelated	NA	-19.1749423253
ART027ART038	Unrelated	NA	-16.4578268329
ART027ART039	Unrelated	NA	-10.5769113763
ART027ART042	Unrelated	NA	-21.1515464471
ART032ART038	Unrelated	NA	-17.4440337672
ART032ART039	Unrelated	NA	-11.5507024805
ART032ART042	Unrelated	NA	-23.3988133274
ART038ART039	Unrelated	NA	-5.30126454667
ART038ART042	Unrelated	NA	-16.4828547817
ART039ART042	Unrelated	NA	-11.6876372317
MT23MTT001	Unrelated	NA	-12.9117663516
MT26MT23	First Degree	6.38004745238	-8.86711430284
MT26MT7	Unrelated	NA	-2.53469407513
MT26MTT001	Unrelated	NA	-11.8143470258
MT7MT23	Unrelated	NA	-2.48738162627
MT7MTT001	Unrelated	NA	-6.1879028413

## Sheet: ART_meansP0_ancient_normalized
PairIndividuals	Normalized2AlleleDifference	StandardError	NonNormalizedP0	NonNormalizedStandardError
ART001ART004	1.00236690037092	0.0079481027763171	0.326713248041775	0.00259061873737002
ART001ART005	1.0059396420005	0.00512906303048561	0.327877753794891	0.00167177591506747
ART001ART009	1.00859550428589	0.00468911493058337	0.328743410265879	0.00152837844989212
ART001ART010	1.00498748344906	0.00450546542360711	0.327567405545287	0.00146851940336606
ART001ART011	1.01358505870715	0.00498834725364781	0.330369714497041	0.00162591076480724
ART001ART012	1.01016758941158	0.004693483753327	0.329255818484288	0.00152980243173765
ART001ART014	1.0034055788429	0.00453464065910237	0.327051796747967	0.00147802883144825
ART001ART015	1.0114677556293	0.0044981978183004	0.329679596970816	0.00146615058718272
ART001ART017	1.00508570406869	0.00475680360921149	0.327599419748521	0.00155044101804163
ART001ART018	1.01292905569523	0.00450588924522761	0.330155895710059	0.00146865754453789
ART001ART019	1.00158353415329	0.004913660149318	0.326457916265283	0.001601567117353
ART001ART020	1.01445809377183	0.00476353868318209	0.330654273096822	0.00155263626001533
ART001ART022	1.00226230603177	0.00468013186900539	0.32667915637708	0.00152545049484451
ART001ART023	1.01537453283582	0.005450757426002	0.330952978873239	0.00177662955777765
ART001ART024	1.0028493437244	0.00460295978920996	0.326870496485387	0.00150029689007287
ART001ART026	1.00878495262328	0.0045514321329191	0.328805159393491	0.00148350187425128
ART001ART027	1.002282778486	0.004724369158923	0.326685829205176	0.0015398692757003
ART001ART032	1.0093962077521	0.00460809310614384	0.32900439297597	0.00150197005251276
ART001ART038	1.0030993547836	0.00547460436434849	0.326951985534125	0.00178440227122234
ART001ART039	1.0093903086616	0.00823191198185802	0.329002470215934	0.00268312401396297
ART001ART042	1.01184005288014	0.00455998802726486	0.329800944198078	0.00148629059765243
ART004ART005	0.987779380892358	0.00903976641647318	0.321958566030677	0.00294643752339789
ART004ART009	1.00529318188837	0.00738085404766977	0.327667045437616	0.0024057286791335
ART004ART010	1.01299379976591	0.00791023513615027	0.330176998507463	0.0025782760914686
ART004ART011	0.993588935208435	0.00836811973936757	0.323852142484148	0.00272751981239562
ART004ART012	0.998219432475948	0.00766189804872298	0.325361414988814	0.00249733266006381
ART004ART014	1.0092989020611	0.00783559872923332	0.328972676986199	0.00255394896841916
ART004ART015	0.994572681789315	0.00732682080323646	0.324172786592179	0.00238811698746201
ART004ART017	0.998548718039897	0.00790693758011183	0.325468742910448	0.00257720128019588
ART004ART018	1.00059568321998	0.00780502187022241	0.32613593437733	0.00254398269267854
ART004ART019	0.984387658928653	0.00931287811233067	0.320853062149008	0.00303545603468231
ART004ART020	1.00466803518434	0.00759212703707441	0.327463284010436	0.0024745913725907
ART004ART022	0.991279630786371	0.00802311398666728	0.323099443698732	0.00261506802451625
ART004ART023	1.00253755760703	0.0107445279378305	0.326768872364458	0.00350209052188895
ART004ART024	0.998917008621418	0.00801858886573567	0.325588784196795	0.00261359309856169
ART004ART026	1.00363262025943	0.00780639154957181	0.327125799030574	0.00254442912839868
ART004ART027	0.984255399965799	0.00780098896885046	0.32080995342772	0.0025426682016416
ART004ART032	0.997449039776691	0.00749312699591526	0.325110311823946	0.00244232312331849
ART004ART038	0.993210839784735	0.0111860200970074	0.323728905390124	0.00364599126048705
ART004ART039	0.987780383053217	0.0196756784741055	0.321958892676768	0.00641312559235733
ART004ART042	0.985100829273315	0.00747583566990544	0.321085514157973	0.00243668715780375
ART005ART009	0.997312295964009	0.00489543436965421	0.325065741302739	0.00159562657435438
ART005ART010	1.00063742964423	0.00497379392067242	0.326149541281007	0.00162116722560571
ART005ART011	0.996951465495711	0.00512176178620998	0.324948131578947	0.00166939613453885
ART005ART012	0.995979266456798	0.00497569929866081	0.324631251297257	0.00162178826789183
ART005ART014	1.00133292571726	0.00504449091833555	0.326376232506479	0.00164421033060527
ART005ART015	0.99502950824374	0.00491725452650095	0.324321685418209	0.00160273867503681
ART005ART017	0.993146283359363	0.00498413444509779	0.323707863754165	0.0016245376345051
ART005ART018	1.00442692254929	0.00486637080080621	0.327384695329874	0.00158615354309756
ART005ART019	0.988861874945822	0.00538170731063629	0.32231139606533	0.00175412324051952
ART005ART020	0.997451203354763	0.00511657559688814	0.325111017024426	0.00166770573877891
ART005ART022	0.996868581595365	0.00504491136491421	0.32492111625324	0.00164434737170996
ART005ART023	1.0024902710816	0.00632666980566174	0.32675345971036	0.0020621259947138
ART005ART024	1.00123456238803	0.00523705742101524	0.326344171788227	0.00170697579855043
ART005ART026	0.992410977830946	0.00509920815526913	0.323468196964087	0.00166204496400729
ART005ART027	0.996938110164345	0.00496514841685371	0.324943778518519	0.00161834929473377
ART005ART032	1.00749461657095	0.00501411492821273	0.32838458496853	0.00163430952642683
ART005ART038	0.991303656305458	0.00613678780827806	0.323107274619101	0.00200023551919338
ART005ART039	1.00001482809962	0.0100275663852231	0.325946609427609	0.00326840279987144
ART005ART042	1.00256202337449	0.00503473955816178	0.326776846780163	0.00164103195494859
ART009ART010	0.995409600559033	0.00436779443978408	0.324445573382625	0.00142364667834962
ART009ART011	0.997792590022068	0.00450150401956318	0.325222289201183	0.00146722821629522
ART009ART012	1.00567588013945	0.00450480586230276	0.327791782785371	0.00146830442478292
ART009ART014	1.00256712045023	0.0045830145654096	0.326778508130081	0.00149379590839807
ART009ART015	1.00135696615936	0.00456927223746448	0.326384068290882	0.00148931670961672
ART009ART017	1.00622956114035	0.00469386246507679	0.327972250554324	0.0015299258697181
ART009ART018	1.00515996061727	0.0045632459103944	0.327623623059867	0.00148735247786675
ART009ART019	0.999605725585546	0.00507594356932681	0.325813265827471	0.00165446206353966
ART009ART020	0.997046422333468	0.00457359590643615	0.324979081979321	0.00149072597396161
ART009ART022	1.00107608494461	0.00465617297406662	0.32629251736881	0.00151764129006925
ART009ART023	1.00332135278943	0.0052866079836158	0.327024343958488	0.00172312639694263
ART009ART024	1.0020749429098	0.00467896805723859	0.326618086908284	0.00152507115996992
ART009ART026	1.00007284794035	0.00460109445330819	0.32596552051756	0.00149968889917559
ART009ART027	0.990028088746843	0.00453031597274496	0.322691513863216	0.00147661923549484
ART009ART032	1.00483274578923	0.00446299879044984	0.327516970077577	0.00145467775352001
ART009ART038	0.986091237655974	0.0053203978527479	0.32140832962551	0.00173413992690952
ART009ART039	0.982261349035029	0.00760785188529425	0.320160008925251	0.002479716757552
ART009ART042	1.00139318556267	0.00442926258661203	0.326395873707533	0.00144368171531446
ART010ART011	0.991584277938473	0.00469068195125548	0.323198740932643	0.00152888920739354
ART010ART012	0.994699894295601	0.00458202353561496	0.324214250462449	0.00149347289038641
ART010ART014	1.00222029950464	0.00489393397272127	0.326665464695009	0.00159513753231285
ART010ART015	1.00204364887856	0.0045086179090538	0.326607886876155	0.00146954693007241
ART010ART017	0.996644608140365	0.00462797925905177	0.324848113947466	0.00150845178051595
ART010ART018	1.0030732522178	0.00451574723638917	0.326943477617462	0.00147187067568814
ART010ART019	0.987629126050531	0.0050237361306699	0.32190959170063	0.00163744547824616
ART010ART020	0.998526850994421	0.00458096778061013	0.325461615526802	0.00149312877572476
ART010ART022	0.99252321337283	0.00467027008055661	0.323504779215976	0.00152223612599972
ART010ART023	1.00490568089973	0.00543388041304664	0.327540742677049	0.00177112863419582
ART010ART024	0.994827593917227	0.00460604491444897	0.324255873103959	0.00150130246127347
ART010ART026	1.00430072114723	0.00480002647402859	0.32734356102071	0.00156452915537821
ART010ART027	0.999026023095269	0.00469623119735974	0.325624316568047	0.00153069793852605
ART010ART032	0.994621234829102	0.00429495396407744	0.324188612056213	0.00139990492430904
ART010ART038	0.993902314295166	0.0053766861581157	0.323954285820342	0.00175248663714774
ART010ART039	1.00873702278765	0.0082005952890227	0.328789537057728	0.00267291659547143
ART010ART042	0.997610435890806	0.00453199984886382	0.325162917560074	0.00147716808106814
ART011ART012	1.00788202955739	0.00470458137005548	0.328510859045505	0.00153341960864717
ART011ART014	0.998144114471861	0.00488960070522346	0.325336865704772	0.0015937251394073
ART011ART015	1.01092093829821	0.00455734424894302	0.329501366358595	0.00148542887984998
ART011ART017	1.00031975707367	0.00481145180504872	0.326045998519067	0.00156825314806608
ART011ART018	1.0035378860641	0.0048100589948964	0.327094921198668	0.00156779917305094
ART011ART019	0.963211548551422	0.00499083593187253	0.313950883116883	0.00162672192900852
ART011ART020	0.998437652956151	0.00464309529734559	0.325432542159763	0.00151337872888852
ART011ART022	0.999596722539823	0.0047204801159324	0.325810331358756	0.00153860167411972
ART011ART023	1.01025044605497	0.00572430240049449	0.329282824925816	0.00186578929267001
ART011ART024	1.00352161202234	0.00483639135174862	0.327089616808589	0.00157638198821832
ART011ART026	1.00104724415437	0.00486538113165629	0.326283116950407	0.00158583096857685
ART011ART027	1.00256759549517	0.00475915799199339	0.326778662967074	0.00155120840974773
ART011ART032	0.997012516703271	0.00459181767727711	0.324968030717987	0.0014966652103174
ART011ART038	0.995146599507669	0.00558086886252385	0.324359850352766	0.00181903831051849
ART011ART039	0.996055013186157	0.00880451788651903	0.324655940320776	0.0028697601996655
ART011ART042	1.00531043632303	0.00458246665664585	0.327672669378698	0.00149361732204234
ART012ART014	0.995589115060287	0.00472654781395091	0.324504084658041	0.00154057939039011
ART012ART015	1.001812407103	0.00445917435992112	0.326532515521064	0.00145343121184002
ART012ART017	1.00005137230265	0.00467680932807516	0.325958520710059	0.00152436753995178
ART012ART018	1.00244561683489	0.0045684179506107	0.326738905025868	0.0014890382618421
ART012ART019	0.995394606462194	0.00503425134509462	0.324440686180067	0.00164087282591425
ART012ART020	1.00488194539556	0.00465162590991483	0.327533006284658	0.00151615921190253
ART012ART022	0.999987119963609	0.00477281689335763	0.32593757818854	0.00155566041632111
ART012ART023	0.998187911067863	0.00522671221561363	0.32535114084507	0.00170360386392533
ART012ART024	0.99536896186701	0.00467418200341652	0.324432327535159	0.00152351118508554
ART012ART026	1.01071262278003	0.00466676915401418	0.329433467628561	0.00152109502778367
ART012ART027	1.00149857233678	0.0045911890098454	0.326430223659889	0.00149646030133799
ART012ART032	1.00895944467077	0.00471280202334458	0.328862033641405	0.00153609906298281
ART012ART038	0.992079501874526	0.00525292732715076	0.323360155102041	0.00171214846394644
ART012ART039	1.00176410364848	0.00798894880519484	0.326516771407297	0.00260393216457847
ART012ART042	1.00304501811723	0.00444053500880139	0.326934274944568	0.00144735586862641
ART014ART015	0.995487165805173	0.00450793459831178	0.324470855136733	0.00146932421055537
ART014ART017	0.98670532319392	0.00451437258400068	0.321608485756567	0.0014714226190468
ART014ART018	0.999590853118766	0.0044570081521026	0.325808418269231	0.00145272515421575
ART014ART019	0.990810428064094	0.00508881702659837	0.322946510929974	0.00165865806107027
ART014ART020	1.00274523527637	0.00458958875970379	0.326836563192905	0.00149593871296426
ART014ART022	0.995509091017207	0.00466225690049872	0.32447800147929	0.00151962429585759
ART014ART023	1.00325798016295	0.0051692368284271	0.327003688172043	0.00168487023413047
ART014ART024	0.764281144649868	0.00528375199690926	0.249111153903071	0.00172219551156232
ART014ART026	0.99623501998399	0.00455280948108822	0.324714612056213	0.00148395080956015
ART014ART027	1.00026674728444	0.0046042594509965	0.326028720414201	0.0015007205041442
ART014ART032	1.01073344124112	0.00474868537710678	0.32944025323475	0.00154779494704876
ART014ART038	0.991104379018725	0.00554675677320912	0.323042321826281	0.0018079197555329
ART014ART039	0.993675096568087	0.00823083181244806	0.323880226070763	0.00268277194162674
ART014ART042	0.997870298820304	0.00455958112918526	0.325247617744917	0.00148615797256958
ART015ART017	1.00158693618439	0.00471166222595945	0.326459025129342	0.00153572755539845
ART015ART018	1.00870490684778	0.00438869570703181	0.328779069131238	0.0014304592745239
ART015ART019	0.999554350521832	0.00479572168220007	0.325796520547945	0.00156312604388289
ART015ART020	0.998865462042487	0.00442905690904889	0.325571983013294	0.00144361467640418
ART015ART022	0.998985823893937	0.00455488631064163	0.325611213968958	0.00148462773507392
ART015ART023	1.00987239842551	0.00532413226270637	0.329159603409933	0.00173535712712493
ART015ART024	0.992104660251196	0.0047205798317151	0.323368355268022	0.00153863417565906
ART015ART026	1.00371166278589	0.00457694443488881	0.327151562292052	0.00149181739927357
ART015ART027	0.997470526798366	0.00460775377834136	0.325117315341959	0.00150185945140606
ART015ART032	1.00190283810125	0.00460549842062117	0.326561990761271	0.00150112433610448
ART015ART038	0.996053589978205	0.00517930234270228	0.324655476437848	0.001688151005733
ART015ART039	1.00533857313873	0.00767137773519661	0.327681840342389	0.00250042248591208
ART015ART042	1.00227741114238	0.00440854596158137	0.326684079763663	0.0014369293017524
ART017ART018	1.00118038904863	0.00439259010723705	0.326326514433753	0.00143172862224454
ART017ART019	0.990225329801582	0.00505290522512274	0.322755802962963	0.00164695290470607
ART017ART020	1.00232189731959	0.00471350152390605	0.326698579667283	0.00153632705943836
ART017ART022	0.990576774739455	0.00463994368384669	0.322870353550296	0.00151235148638638
ART017ART023	0.998294702028129	0.00531983650382662	0.325385948480356	0.00173395695984498
ART017ART024	0.990213151415936	0.00466729691521966	0.322751833518313	0.00152126704720847
ART017ART026	0.998437940738473	0.00460766114283179	0.325432635960044	0.00150182925762352
ART017ART027	0.991597306304426	0.00454412511283006	0.323202987421384	0.00148112021114377
ART017ART032	1.00819962825281	0.0047231368309428	0.32861437772845	0.00153946760852941
ART017ART038	0.993291502707749	0.00549212422654071	0.323755196806535	0.00179011272622634
ART017ART039	0.999053601379595	0.00817291485314981	0.325633305483029	0.00266389438503342
ART017ART042	0.994696512317399	0.00453808939731784	0.324213148134466	0.00147915291930829
ART018ART019	0.988451991719692	0.0047393857957382	0.322177797998517	0.00154476382497836
ART018ART020	1.00310338704067	0.00438575099314577	0.326953299815157	0.0014294994692491
ART018ART022	0.998725008703113	0.00466872854910471	0.325526203402367	0.00152173367650001
ART018ART023	1.00639849511762	0.00538597589359714	0.328027313194959	0.0017555145500322
ART018ART024	1.00153400081353	0.00449096879165697	0.326441771280533	0.00146379434539742
ART018ART026	1.00374984932065	0.00450196570188264	0.327164008879023	0.00146737869785052
ART018ART027	0.99751760246229	0.00443357426204004	0.325132659267481	0.00144508707046243
ART018ART032	1.00846729934747	0.00459709891077675	0.328701622920518	0.00149838658494549
ART018ART038	0.995887503361039	0.00539857293908058	0.324601341870824	0.00175962045341359
ART018ART039	0.98931979402744	0.00795140929370267	0.322460651024209	0.00259169646952014
ART018ART042	1.00718682049208	0.00440681750191372	0.328284261367837	0.00143636592453801
ART019ART020	0.99739484136172	0.00495426306928714	0.325092646296296	0.00161480130521195
ART019ART022	0.987393045950083	0.00492514672350408	0.321832643333333	0.00160531107174716
ART019ART023	1.0042053183225	0.00600230090273019	0.327312465254552	0.00195640061830592
ART019ART024	0.983473645816107	0.0049482092018418	0.320555147091515	0.00161282809690314
ART019ART026	0.992502703353398	0.00505149733107199	0.32349809414381	0.00164649401321828
ART019ART027	0.988888497170415	0.0049290484907391	0.322320073360504	0.00160658282069058
ART019ART032	1.00726988271038	0.00515290313186362	0.328311334814815	0.00167954640005852
ART019ART038	0.982915783552986	0.00603426914320028	0.320373316474526	0.0019668204033909
ART019ART039	0.976774238327666	0.00975929980765912	0.318371530314371	0.00318096351505013
ART019ART042	0.991490929259071	0.00494279042303642	0.32316831469826	0.00161106189051378
ART020ART022	0.994258444098698	0.00467148008270737	0.324070363401109	0.0015226305162501
ART020ART023	1.00626558039411	0.00521803044181109	0.327983990733877	0.00170077411115043
ART020ART024	1.0004556672927	0.00466937951571525	0.326090297337278	0.00152194585371339
ART020ART026	1.00229578444902	0.00447572503113131	0.326690068391867	0.00145882576701373
ART020ART027	1.00298218988095	0.00461063334525272	0.326913796597633	0.00150279802256022
ART020ART032	1.00516214542837	0.00455242356819446	0.327624335181079	0.00148382502442605
ART020ART038	0.995910417020253	0.00525835542827509	0.32460881038961	0.001713917708869
ART020ART039	1.00255903835312	0.00778172920711569	0.326775873836993	0.00253639064069007
ART020ART042	1.0057399098781	0.00455703112740905	0.327812652752124	0.001485326820461
ART022ART023	0.999176252282381	0.00541374434486558	0.325673282536151	0.00176456544836458
ART022ART024	0.98631852020405	0.00473563137704267	0.321482410502959	0.00154354010307965
ART022ART026	0.989520838041534	0.00463278882310957	0.322526179667283	0.00151001941836833
ART022ART027	1.00162228555949	0.00466677908913595	0.326470546967456	0.00152109826605491
ART022ART032	1.00238759858584	0.0046674390473104	0.326719994454714	0.0015213133739946
ART022ART038	0.9906699156354	0.00551292355549219	0.322900712059369	0.00179689209645127
ART022ART039	0.9883081352296	0.00802085426997741	0.3221309091586	0.00261433148844435
ART022ART042	0.995957153027404	0.00461740506766459	0.3246240436068	0.00150500520979196
ART023ART024	1.00389429728297	0.00541288762600125	0.327211090504451	0.00176428620789612
ART023ART026	1.00305088625516	0.00540917361223397	0.32693618761587	0.0017630756556515
ART023ART027	0.999840559485394	0.00519543783834603	0.32588980800593	0.0016934102378451
ART023ART032	0.999997224446743	0.00522353082914523	0.325940871661721	0.00170256691716862
ART023ART038	0.993084814145234	0.00659025084723454	0.323687828369322	0.00214803806761108
ART023ART039	1.02189228524659	0.0113827890026416	0.333077386671687	0.00371012646711604
ART023ART042	1.00443411270899	0.00534258262696804	0.327387038903298	0.00174137087162633
ART024ART026	0.999965703391968	0.00477857014809124	0.325930597633136	0.00155753564238867
ART024ART027	1.00357215551286	0.0045199169596861	0.327106091043671	0.00147322976270635
ART024ART032	1.00884312610706	0.00482068126759823	0.32882412056213	0.00157126141548404
ART024ART038	0.980938677064578	0.00550780354222186	0.3197288948737	0.0017952232702311
ART024ART039	0.994612527213748	0.00819667718193206	0.324185773880597	0.00267163952068645
ART024ART042	0.991483839035593	0.00449177904208065	0.323166003698225	0.00146405843985979
ART026ART027	1.00037932955814	0.00457380079684322	0.326065415680473	0.00149079275630484
ART026ART032	1.00782014373254	0.00461329406280588	0.328490687869822	0.00150366526156581
ART026ART038	1.00109557740535	0.00557277080086105	0.326298870776086	0.00181639881391528
ART026ART039	1.00215012359355	0.00814160483257301	0.326642591433892	0.00265368914130967
ART026ART042	1.00517915665997	0.00465348036897851	0.327629879852126	0.00151676365758387
ART027ART032	0.995403619453713	0.00464948566421266	0.324443623890533	0.00151546161641658
ART027ART038	0.996369810221328	0.00547580255499603	0.324758545825603	0.00178479281161039
ART027ART039	0.990049587002431	0.00792287880850257	0.322698521042831	0.00258239719249444
ART027ART042	1.00176450781586	0.00451572219811926	0.326516903142329	0.00147186251466997
ART032ART038	0.999858710881645	0.00536623077728078	0.325895724304267	0.00174907879174619
ART032ART039	0.998441051218135	0.00798142375959871	0.325433649795311	0.0026014794378499
ART032ART042	1.01370212630869	0.00459220409193369	0.330407871719039	0.00149679115899697
ART038ART039	0.970169877601726	0.012057477426199	0.316218893247831	0.00393003561035998
ART038ART042	0.992141498802077	0.00521096011216645	0.323380362490734	0.00169846959534681
ART039ART042	1	0.00802129619030184	0.32594177633048	0.00261447552873989
MT23MTT001	0.988377265842082	0.00636065303582939	0.322153465107647	0.0020732026996737
MT26MT23	0.734042191489389	0.0122973706851193	0.239255033169996	0.004008227136375
MT26MT7	0.963419030932521	0.0225546078690284	0.314018533096402	0.00735148948712527
MT26MTT001	0.993307638075867	0.00736880657775027	0.323760479508197	0.00240180207980376
MT7MT23	0.952533419783712	0.018607285385948	0.310470457404459	0.00606489209180958
MT7MTT001	0.968989610606806	0.0101390749363501	0.315834217862481	0.00330474833508885

## Sheet: KRD_READ_resultPairIndividuals_x0009_
PairIndividuals	Relationship	Z_upper	Z_lower
MT23MTT001	Unrelated	NA	-16.8670974566
MT26MT23	First Degree	4.5458434515	-10.2780404574
MT26MT7	Unrelated	NA	-3.65014192272
MT26MTT001	Unrelated	NA	-15.2285347285
MT7MT23	Unrelated	NA	-3.83945895936
MT7MTT001	Unrelated	NA	-8.66924250579
KRD001KRD002	Unrelated	NA	-11.2589136233
KRD001KRD003	Unrelated	NA	-15.0612589432
KRD001KRD004	Unrelated	NA	-5.36277505421
KRD001KRD005	Unrelated	NA	-3.65434322341
KRD001KRD006	Unrelated	NA	-10.4951664786
KRD002KRD003	Unrelated	NA	-12.6851176941
KRD002KRD004	Unrelated	NA	-6.2958083644
KRD002KRD005	Unrelated	NA	-5.84273822803
KRD002KRD006	Unrelated	NA	-11.3395139901
KRD003KRD004	Unrelated	NA	-8.16728067767
KRD003KRD005	Unrelated	NA	-5.74700583894
KRD003KRD006	Unrelated	NA	-13.3713828964
KRD004KRD005	Unrelated	NA	-3.59399693555
KRD004KRD006	Unrelated	NA	-6.43524048412
KRD005KRD006	Unrelated	NA	-3.94326248961

## Sheet: KRD_meansP0_ancient_normalized
PairIndividuals	Normalized2AlleleDifference	StandardError	NonNormalizedP0	NonNormalizedStandardError
MT23MTT001	1.01659916794595	0.0065422736917243	0.322153465107647	0.0020732026996737
MT26MT23	0.755001867095316	0.0126485070412502	0.239255033169996	0.004008227136375
MT26MT7	0.990928281211378	0.0231986270682443	0.314018533096402	0.00735148948712527
MT26MTT001	1.02167032091937	0.00757921382308734	0.323760479508197	0.00240180207980376
MT7MT23	0.979731844770649	0.0191385936269703	0.310470457404459	0.00606489209180958
MT7MTT001	0.996657921964527	0.0104285838012001	0.315834217862481	0.00330474833508885
KRD001KRD002	1.00926906921113	0.00915000084891643	0.319830575121768	0.00289957368470729
KRD001KRD003	1.00955631182383	0.00685907547394046	0.319921600372439	0.00217359485250914
KRD001KRD004	0.982871390702885	0.0142876383828116	0.311465328472755	0.00452765644019809
KRD001KRD005	0.971678950527547	0.0179044349497559	0.307918519512195	0.00567379492932109
KRD001KRD006	0.996977239312898	0.0086446689052041	0.315935376957494	0.0027394373928944
KRD002KRD003	1	0.00739055027009724	0.316893269474469	0.00234201563830653
KRD002KRD004	1.01185817938811	0.0167743637155841	0.320651046710782	0.00531568296118533
KRD002KRD005	1.02814930998714	0.0208633872046962	0.325813596349745	0.00661146698360797
KRD002KRD006	1.01474135272643	0.00956754873457393	0.321564704936425	0.00303189179935545
KRD003KRD004	0.999350946288618	0.0113992588185698	0.316687588721805	0.00361234839660226
KRD003KRD005	0.989793658852936	0.0145369016831109	0.313658948659004	0.00460664630238993
KRD003KRD006	1.00236904093611	0.0071884143682491	0.31764400260223	0.00227796013149171
KRD004KRD005	1.01576869685731	0.0304726739675678	0.321890263376932	0.00965658528321209
KRD004KRD006	0.997854045251342	0.0142347508966227	0.316213230858022	0.00451089675178539
KRD005KRD006	0.978655959671316	0.0183619426457191	0.310129486750917	0.00581877603890462
